# Supplementary material for: Impressive pan-genomic diversity of E. coli from a wild animal community near urban development reflects human impacts
Source: iScience. 2024 Feb 1;27(3):109072. doi: 10.1016/j.isci.2024.109072 (PMC10875580; doi:10.1016/j.isci.2024.109072)
Supplement: Table S1. Within-host E. coli diversity — The first 3 columns list the sample IDs, host species, and number of isolates per scat sample for those which multiple E. coli isolates were sequenced. For each set of isolates from the same scat, the table details the number of distinct phylogroups (n_PGs) and the number of distinct sequence types (n_STs) those isolates contained. Also summarized are the number of clonal pairs (n_clonal_pairs) defined as 0 SNPs between isolates from the same scat, and the phylogroup from which multiple STs were isolated from the same scat (PG_with_diff_STs) where present. [file mmc2.csv]

Table S1. Within-host E. coli diversity.
sample_ID	host_species	n_isolates	n_PGs	n_STs	n_clonal_pairs	PG_of_clones	PG_with_diff_STs
B400	bobcat	2	1	1	1	A	NA
C90	coyote	2	1	1	1	B2	NA
D358	deer	2	1	1	1	cryptic clades	NA
F07	gray fox	2	1	1	1	cryptic clades	NA
F19	gray fox	2	1	1	1	D	NA
F319	gray fox	2	1	1	1	F	NA
L385	western fence lizard	2	1	1	1	B2	NA
R371	rabbit	3	1	1	2	B2	NA
S04	squirrel	3	1	1	2	B2	NA
T334	turkey	2	1	1	1	B1	NA
We361	long-tailed weasel	2	1	1	1	B1	NA
Wo393	woodrat	2	1	1	1	B2	NA
B14	bobcat	3	2	2	1	D	NA
B404	bobcat	3	2	2	1	B1	NA
C2017	coyote	2	1	2	0	NA	D
C421	coyote	2	2	2	0	NA	NA
C55	coyote	4	2	2	2	A,G	NA
D124	deer	3	2	2	1	B1	NA
D351	deer	2	2	2	0	NA	NA
D354	deer	2	2	2	0	NA	NA
D357	deer	3	2	2	1	B2	NA
F17	gray fox	2	2	2	0	NA	NA
F65	gray fox	2	2	2	0	NA	NA
H405	horse	2	2	2	0	NA	NA
H406	horse	2	2	2	0	NA	NA
H414	horse	3	2	2	1	A	NA
P324	puma	2	2	2	0	NA	NA
T411	turkey	2	2	2	0	NA	NA
B02	bobcat	3	3	3	0	NA	NA
C377	coyote	3	2	3	0	NA	B2
C422	coyote	3	2	3	0	NA	B2
Cow434	cow	3	2	3	0	NA	A
F322	gray fox	3	2	3	0	NA	B2
H407	horse	3	2	3	0	NA	A
C399	coyote	4	3	4	0	NA	A
D28	deer	5	2	4	1	B2	B2
G423	gray fox	6	2	4	2	A, B1	B1
H430	horse	4	3	4	0	NA	A
O426	opossum	6	3	4	2	B2	B2
P23	puma	4	3	4	0	NA	A
T333	turkey	5	3	4	1	B2	B1
