# Supplementary material for: Impressive pan-genomic diversity of E. coli from a wild animal community near urban development reflects human impacts
Source: iScience. 2024 Feb 1;27(3):109072. doi: 10.1016/j.isci.2024.109072 (PMC10875580; doi:10.1016/j.isci.2024.109072)
Supplement: Table S2. SNP analyses results — Isolate metadata for all pairs of isolates with clonal and recombined SNP values of ≤ 100. The column entitled “sharing_type” describes whether the pair of isolates came from the same host species (intra-species), different host species (inter-species), or the same scat sample (within-sample). For those pairs shared between host species, the ST, serotype, pathotype, and AMR status are detailed. [file mmc3.csv]

Table S2. SNP analyses results. Pairs of JRBP isolates with � 100 SNP differences. For pairs shared between different host species (thus different individuals), the ST, serotype, pathotype and AMR are described.
strain1_isolateID	strain2_isolateID	sharing_type	ST	serotype	pathotype	AMR	divergence	clonal fraction	SNP rate in clonal	SNP rate in recombined	SNPs in clonal	SNPs in recombined
B14_13	B14_27	within-sample					0	1	0	0	0	0
B400_01	B400_21	within-sample					0	1	0	0	0	0
B400_01	C399_37	inter-species	10	O87:H39	ExPEC-like	N	0	1	0	0	0	0
B400_01	P401_04	inter-species	10	O87:H39	ExPEC-like	N	0	1	0	0	0	0
B400_21	C399_37	inter-species	10	O87:H39	ExPEC-like	N	0	1	0	0	0	0
B400_21	P401_04	inter-species	10	O87:H39	ExPEC-like	N	0	1	0	0	0	0
C399_37	P401_04	inter-species	10	O87:H39	ExPEC-like	N	0	1	0	0	0	0
D124_03	D124_17	within-sample					0	1	0	0	0	0
D358_04	D358_08	within-sample					0	1	0	0	0	0
G423_11	G423_27	within-sample					0	1	0	0	0	0
G423_24	G423_30	within-sample					0	1	0	0	0	0
H414_01	H414_08	within-sample					0	1	0	0	0	0
L385_13	L385_17_2	within-sample					0	1	0	0	0	0
O426_14	O426_16	within-sample					0	1	0	0	0	0
O426_14	O426_24	within-sample					0	1	0	0	0	0
O426_16	O426_24	within-sample					0	1	0	0	0	0
R371_08	R371_10	within-sample					0	1	0	0	0	0
R371_08	R371_13	within-sample					0	1	0	0	0	0
R371_10	R371_13	within-sample					0	1	0	0	0	0
S04_07	S04_13	within-sample					0	1	0	0	0	0
S04_07	S04_15	within-sample					0	1	0	0	0	0
S04_13	S04_15	within-sample					0	1	0	0	0	0
T334_11	T334_14	within-sample					0	1	0	0	0	0
V362_08	We361_01	inter-species	1304	OX21:H7	ExPEC-like	N	0	1	0	0	0	0
V362_08	We361_11	inter-species	1304	OX21:H7	ExPEC-like	N	0	1	0	0	0	0
We361_01	We361_11	within-sample					0	1	0	0	0	0
bat2	bat4	within-sample					0	1	0	0	0	0
B404_03	B404_40	within-sample					5.80E-07	1	5.80E-07	0	1	0
C377_20	C377_34	within-sample					5.80E-07	1	5.80E-07	0	1	0
C55_02_2	C55_03	within-sample					5.80E-07	1	5.80E-07	0	1	0
C55_07	C55_10	within-sample					5.80E-07	1	5.80E-07	0	1	0
D28_02	F319_10	inter-species	13015	O1:uncertain	ExPEC-potential	N	5.80E-07	1	5.80E-07	0	0.2	0
T333_19	T333_20	within-sample					5.80E-07	1	5.80E-07	0	0.1	0
C421_10	Cow433_10	inter-species	154	O88:H25	ExPEC-potential	only coyote	1.16E-06	1	1.16E-06	0	2	0
P12_04	P23_17	intra-species					1.16E-06	1	1.16E-06	0	2	0
P324_02	R371_08	inter-species					1.16E-06	1	1.16E-06	0	2	0
P324_02	R371_10	inter-species	428	O120:H4	ExPEC/UPEC	N	1.16E-06	1	1.16E-06	0	2	0
P324_02	R371_13	inter-species	428	O120:H4	ExPEC/UPEC	N	1.16E-06	1	1.16E-06	0	2	0
B14_07	B220_04	intra-species	428	O120:H4	ExPEC/UPEC	N	2.90E-06	1	2.90E-06	0	5	0
S02_01	S03_02	within-sample					1.74E-06	0.999672676	1.00E-06	0.0015	0.94132384	0.65867616
F19_08	F19_18	within-sample					2.32E-06	0.999367807	1.07E-06	0.0015	1.846177926	1.053822074
Cow434_01	Cow436_04	intra-species					2.90E-06	0.998427268	1.00E-06	0.0021	0.003991605	4.996008395
D28_02_2	D28_09	within-sample					3.48E-06	0.999161449	1.01E-06	0.0033	1.747045395	4.252954605
F07_20	F07_30	within-sample					5.80E-06	0.998245508	1.00E-06	0.003	1.354270649	8.645729351
D28_09	D28_10	within-sample					6.96E-06	0.998708506	5.71E-06	0.0015	9.825613288	2.174386712
B14_13	F19_18	inter-species	68	O7:H6	ExPEC	N	5.80E-06	1	5.80E-06	0	10	0
B14_27	F19_18	inter-species	68	O7:H6	ExPEC	N	5.80E-06	1	5.80E-06	0	10	0
B14_13	F19_08	inter-species	68	O7:H6	ExPEC	N	6.96E-06	0.99952791	5.85E-06	0.0015	10.08158086	0.81841914
B14_27	F19_08	inter-species	68	O7:H6	ExPEC	N	6.96E-06	0.99952791	5.85E-06	0.0015	10.08158086	0.81841914
Wo393_01	Wo393_03	within-sample					6.38E-06	0.998690404	1.00E-06	0.004833877	0.093307177	10.90669282
D357_01	D357_20	within-sample					6.96E-06	0.998750645	1.00E-06	0.006	0.004351382	11.99564862
D28_02_2	D28_10	within-sample					1.04E-05	0.99705505	6.45E-06	0.0015	11.0804675	6.919532499
G423_11	G423_38	within-sample					7.54E-06	0.99941736	6.97E-06	0.0015	11.99950393	1.000496068
G423_27	G423_38	within-sample					7.54E-06	0.99941736	6.97E-06	0.0015	11.99950393	1.000496068
C90_05	C90_18	within-sample					1.91E-05	0.98909096	7.09E-06	0.0015	12.08332306	20.21667694
B220_04	D351_02	inter-species	13010/4611	O156:H5	UPEC/ExPEC-potential	N	1.28E-05	0.999607685	1.23E-05	0.0015	21.24170078	0.758299219
B14_07	D351_02	inter-species	13010/4611	O156:H5	UPEC/ExPEC-potential	N	1.45E-05	0.999649332	1.41E-05	0.0015	24.36241276	0.637587243
C399_22	C90_05	intra-species					5.10E-05	0.990361796	4.08E-05	0.0015	69.67811771	18.32188229
F319_01	F319_10	within-sample					1.86E-05	0.996595026	1.16E-05	0.0021	19.85414995	12.14585005
D28_02	F319_01	inter-species	13015	O1:uncertain	ExPEC-potential	N	1.91E-05	0.996598489	1.17E-05	0.0021	20.06010368	12.13989632
H407_10	H408_01	intra-species					3.83E-05	1	3.83E-05	0.0024	66	0
C399_22	C90_18	intra-species					3.42E-05	1	3.38E-05	0.024	58.3	9.18E-14
