# Supplementary material for: Impressive pan-genomic diversity of E. coli from a wild animal community near urban development reflects human impacts
Source: iScience. 2024 Feb 1;27(3):109072. doi: 10.1016/j.isci.2024.109072 (PMC10875580; doi:10.1016/j.isci.2024.109072)
Supplement: Table S3. E. coli metadata — This table contains the metadata for all 143 E coli isolates sequenced in this study. For each isolate, we report the host species, host status (wild or domestic), collection date and GPS location of the scat sample from which it derived. The estimated coverage of the de novo assembled genome and the total genome length was predicted in Enterobase. E. coli phylogroup, ST, whether the ST was considered human-associated (Y/N), serotype, fimH_type, ResFinder results, multi-drug resistance (MDR) defined as > 2 ARGs (Y/N), VirulenceFinder results, pathotype classification scores and pathotypes(s), and PlasmidFinder results as also reported. [file mmc4.csv]

Table S3. Ecoli_metadata.
isolate_ID	sample_ID	host_species	scientific_name	host_status	collection_data	lat	long	coverage (Enterobase)	total_length	PG	ST	human_associated_ST	serotype	fimH_type	ResFinder_results	predicted_phenotype	n_total_ARG	n_distinct_ARG	MDR	VirulenceFinder_results	n_total_VFs	distinct_VFs	n_distinct_VFs	ExPEC_score	UPEC_score	ExPEC_potential_score	pathotype_1	pathotype_2	PlasmidFinder_results
B02_04	B02	bobcat	Lynx rufus	wild	10/26/17	37.40424	-122.23684	161	4969731	B2	13012	N	:H14	5	None	Sensitive	0	0	N	AslA, aalC, anr, cdt-IVB, chuA, cia, cia, csgA, dhaK, etsC, faeC, faeF, faeI, faeJ, fdeC, fimH, fyuA, gad, hlyF, ibeA, iroN, irp2, iss, iss, nlpI, ompT, ompT, papC, papC, sitA, terC, terC, traJ, traT, vat, yehA, yehB, yehC, yehD, yfcV	40	AslA, aalC, anr, cdt-IVB, chuA, cia, csgA, dhaK, etsC, faeC, faeF, faeI, faeJ, fdeC, fimH, fyuA, gad, hlyF, ibeA, iroN, irp2, iss, nlpI, ompT, papC, sitA, terC, traJ, traT, vat, yehA, yehB, yehC, yehD, yfcV	35	1	4	12	UPEC	ExPEC-potential	IncFIB(AP001918)
B02_05	B02	bobcat	Lynx rufus	wild	10/26/17	37.40424	-122.23684	57	4798391	B1	1642	N	H14	31	None	Sensitive	0	0	N	anr, csgA, fdeC, fimH, gad, gad, hlyE, lpfA, nlpI, papA_F12, papC, papC, terC, terC, traT, yehA, yehB, yehC, yehD	19	anr, csgA, fdeC, fimH, gad, hlyE, lpfA, nlpI, papA_F12, papC, terC, traT, yehA, yehB, yehC, yehD	16	1	0	4	ExPEC-like	NA	IncFIB(AP001918)
B02_26	B02	bobcat	Lynx rufus	wild	10/26/17	37.40424	-122.23684	53	4596770	A	218	N	O103:H43	41	aph(6)-Id, aph(3'')-Ib, aph(3'')-Ib, sul2, dfrA14	streptomycin, kanamycin, trimethoprim, sulfisoxazole	5	4	Y	AslA, csgA, fimH, gad, gad, hlyE, nlpI, terC, terC, yehA, yehB, yehC, yehD	13	AslA, csgA, fimH, gad, hlyE, nlpI, terC, yehA, yehB, yehC, yehD	11	0	0	2	ExPEC-like	NA	NA
B08_14	B08	bobcat	Lynx rufus	wild	10/26/17	37.41291	-122.22597	221	4658254	A	10	Y	B12:H39	24	aadA5, sul2, dfrA17	streptomycin, trimethoprim, sulfisoxazole	3	3	Y	AslA, csgA, fimH, fimH, fyuA, gad, gad, hlyE, irp2, iss, nlpI, ompT, terC, terC, yehA, yehB, yehC, yehD	18	AslA, csgA, fimH, fyuA, gad, hlyE, irp2, iss, nlpI, ompT, terC, yehA, yehB, yehC, yehD	15	0	1	5	ExPEC-potential	NA	IncY
B14_07	B14	bobcat	Lynx rufus	wild	10/26/17	37.41004	-122.22353	232	5003160	B2	13010	N	O156:H5	205	None	Sensitive	0	0	N	AslA, F17A, F17C, F17D, F17G, F17G, anr, cba, chuA, cma, cma, cma, csgA, dhaK, etsC, fdeC, fimH, fyuA, gad, hlyF, hra, hra, ibeA, ibeA, iroN, iroN, irp2, iss, iss, kpsE, kpsMII, nlpI, ompT, ompT, shiB, sitA, subA, tcpC, terC, terC, traT, usp, vat, yehA, yehB, yehC, yehD, yfcV	48	AslA, F17A, F17C, F17D, F17G, anr, cba, chuA, cma, csgA, dhaK, etsC, fdeC, fimH, fyuA, gad, hlyF, hra, ibeA, iroN, irp2, iss, kpsE, kpsMII, nlpI, ompT, shiB, sitA, subA, tcpC, terC, traT, usp, vat, yehA, yehB, yehC, yehD, yfcV	39	1	4	16	UPEC	ExPEC-potential	IncFIB(AP001918), IncFII
B14_13	B14	bobcat	Lynx rufus	wild	10/26/17	37.41004	-122.22353	282	5269511	D	68	N	O7:H6	49	None	Sensitive	0	0	N	AslA, chuA, csgA, eilA, espY2:000868321, faeC, fdeC, fimH, gad, gad, hha, hlyE, hra, kpsE, kpsMII, lpfA, nlpI, papC, shiA, terC, terC, tia, yehA, yehB, yehC, yehD	26	AslA, chuA, csgA, eilA, espY2:000868321, faeC, fdeC, fimH, gad, hha, hlyE, hra, kpsE, kpsMII, lpfA, nlpI, papC, shiA, terC, tia, yehA, yehB, yehC, yehD	24	2	1	5	ExPEC	NA	NA
B14_27	B14	bobcat	Lynx rufus	wild	10/26/17	37.41004	-122.22353	43	5254596	D	68	N	O7:H6	49	None	Sensitive	0	0	N	AslA, air, chuA, csgA, eilA, espY2:000868321, faeC, fdeC, fimH, gad, hha, hlyE, hra, kpsE, kpsMII, lpfA, nlpI, papC, shiA, terC, terC, tia, yehA, yehB, yehC, yehD	26	AslA, air, chuA, csgA, eilA, espY2:000868321, faeC, fdeC, fimH, gad, hha, hlyE, hra, kpsE, kpsMII, lpfA, nlpI, papC, shiA, terC, tia, yehA, yehB, yehC, yehD	25	2	1	5	ExPEC	NA	NA
B220_04	B220	bobcat	Lynx rufus	wild	1/7/18	37.40176	-122.23605	209	5004894	B2	13010	N	O156:H5	205	None	Sensitive	0	0	N	AslA, F17A, F17C, F17D, F17G, F17G, anr, cba, chuA, cma, cma, cma, csgA, dhaK, etsC, fdeC, fimH, fyuA, gad, hlyF, hra, hra, ibeA, ibeA, iroN, iroN, irp2, iss, iss, kpsE, kpsMII, nlpI, ompT, ompT, ompT, ompT, shiB, sitA, subA, tcpC, terC, terC, traT, usp, vat, yehA, yehB, yehC, yehD, yfcV	50	AslA, F17A, F17C, F17D, F17G, anr, cba, chuA, cma, csgA, dhaK, etsC, fdeC, fimH, fyuA, gad, hlyF, hra, ibeA, iroN, irp2, iss, kpsE, kpsMII, nlpI, ompT, shiB, sitA, subA, tcpC, terC, traT, usp, vat, yehA, yehB, yehC, yehD, yfcV	39	1	4	16	UPEC	ExPEC-potential	IncFIB(AP001918), IncFII
B400_01	B400	bobcat	Lynx rufus	wild	6/23/21	37.40639	-122.22722	173	4582726	A	10	Y	O87:H39	27	None	Sensitive	0	0	N	AslA, csgA, fdeC, fimH, gad, gad, hlyE, nlpI, terC, terC, yehA, yehB, yehC, yehD	14	AslA, csgA, fdeC, fimH, gad, hlyE, nlpI, terC, yehA, yehB, yehC, yehD	12	0	0	2	ExPEC-like	NA	NA
B400_21	B400	bobcat	Lynx rufus	wild	6/23/21	37.40639	-122.22722	159	4578919	A	10	Y	O87:H39	27	None	Sensitive	0	0	N	AslA, csgA, fdeC, fimH, gad, gad, hlyE, nlpI, terC, terC, yehA, yehB, yehC, yehD	14	AslA, csgA, fdeC, fimH, gad, hlyE, nlpI, terC, yehA, yehB, yehC, yehD	12	0	0	2	ExPEC-like	NA	NA
B403_07	B403	bobcat	Lynx rufus	wild	6/23/21	37.40833	-122.23778	573	4566205	A	10	Y	O16:H48	54	tet(A)	tetracycline	1	1	N	AslA, csgA, fimH, gad, gad, hlyE, iss, nlpI, terC, terC, yehA, yehB, yehC, yehD	14	AslA, csgA, fimH, gad, hlyE, iss, nlpI, terC, yehA, yehB, yehC, yehD	12	0	0	3	ExPEC-like	NA	NA
B404_03	B404	bobcat	Lynx rufus	wild	6/23/21	37.40028	-122.23778	132	5354131	B1	101	N	O21:H21	86	aac(2')-IIa	gentamicin	1	1	N	anr, astA, cia, cia, cma, cma, cma, colE2, colE2-like, csgA, cvaC, espI, fdeC, fimH, gad, hha, hha, hlyE, iha, ireA, iroN, iss, lpfA, mchB, mchC, mchF, mchF, nlpI, ompT, shiB, subA, terC, terC, terC, traJ, traT, yehA, yehB, yehC, yehD	40	anr, astA, cia, cma, colE2, colE2-like, csgA, cvaC, espI, fdeC, fimH, gad, hha, hlyE, iha, ireA, iroN, iss, lpfA, mchB, mchC, mchF, nlpI, ompT, shiB, subA, terC, traJ, traT, yehA, yehB, yehC, yehD	33	0	0	14	ExPEC-potential	NA	Col156, IncFIB(AP001918), IncFII
B404_05	B404	bobcat	Lynx rufus	wild	6/23/21	37.40028	-122.23778	106	4905510	cryptic clades	7348	N	O146:H56	630	None	Sensitive	0	0	N	AslA, aalD, astA, cdt-IVB, chuA, dhaK, dhaK, faeC, faeD, faeF, faeI, faeI, faeI, faeI, faeI, fimH, gad, nlpI, ompT, papC, terC, terC, yehB, yehD	24	AslA, aalD, astA, cdt-IVB, chuA, dhaK, faeC, faeD, faeF, faeI, fimH, gad, nlpI, ompT, papC, terC, yehB, yehD	18	1	1	4	ExPEC-like	NA	IncFIB(AP001918), IncFII(29)
B404_40	B404	bobcat	Lynx rufus	wild	6/23/21	37.40028	-122.23778	51	5328041	B1	101	N	O21:H21	86	aac(2')-IIa	gentamicin	1	1	N	anr, astA, cia, cia, cma, cma, cma, colE2, colE2-like, csgA, cvaC, espI, fdeC, fimH, gad, hha, hha, hlyE, iha, ireA, iroN, iss, lpfA, mchB, mchC, mchF, mchF, nlpI, ompT, shiB, subA, terC, terC, terC, traJ, traT, yehA, yehB, yehC, yehD	40	anr, astA, cia, cma, colE2, colE2-like, csgA, cvaC, espI, fdeC, fimH, gad, hha, hlyE, iha, ireA, iroN, iss, lpfA, mchB, mchC, mchF, nlpI, ompT, shiB, subA, terC, traJ, traT, yehA, yehB, yehC, yehD	33	0	0	14	ExPEC-potential	NA	Col156, IncFIB(AP001918), IncFII
Bat_05	Bat05	bat	Chiroptera	wild	unknown	37.394038	-122.246863	458	5137882	B2	131	Y	O25:H4	22	None	Sensitive	0	0	N	AslA, cdt-IIIB, chuA, csgA, dhaK, faeC, faeE, faeF, faeH, faeI, faeJ, fdeC, fimH, fyuA, gad, ibeA, irp2, iss, kpsE, kpsMII_K5, nlpI, ompT, sitA, terC, terC, usp, yehA, yehB, yehC, yehD, yfcV	31	AslA, cdt-IIIB, chuA, csgA, dhaK, faeC, faeE, faeF, faeH, faeI, faeJ, fdeC, fimH, fyuA, gad, ibeA, irp2, iss, kpsE, kpsMII_K5, nlpI, ompT, sitA, terC, usp, yehA, yehB, yehC, yehD, yfcV	30	1	3	9	UPEC	ExPEC-potential	IncFII, IncX1, pEC4115
bat2	bat2	bat	Chiroptera	wild	2/10/20	37.394038	-122.246863	321	4882044	A	1434	N	O18:H14	53	None	Sensitive	0	0	N	anr, clpK1, clpK2, csgA, fdeC, fimH, gad, gad, hha, hlyE, nlpI, terC, terC, traT, yehA, yehB, yehC, yehD	18	anr, clpK1, clpK2, csgA, fdeC, fimH, gad, hha, hlyE, nlpI, terC, traT, yehA, yehB, yehC, yehD	16	0	0	3	ExPEC-like	NA	IncFIA(HI1), IncFIB(K), IncFII
bat4	bat4	bat	Chiroptera	wild	2/10/20	37.394038	-122.246863	314	5046066	A	1434	N	O18:H14	53	None	Sensitive	0	0	N	anr, clpK1, clpK2, csgA, fdeC, fimH, gad, gad, hha, hlyE, nlpI, terC, terC, traT, yehA, yehB, yehC, yehD	18	anr, clpK1, clpK2, csgA, fdeC, fimH, gad, hha, hlyE, nlpI, terC, traT, yehA, yehB, yehC, yehD	16	0	0	3	ExPEC-like	NA	Col(pHAD28), Col(pHAD28), IncFIA(HI1), IncFIB(K), IncFII, IncX5
C2017_03	C2017	coyote	Canis latrans	wild	10/10/17	ND	ND	45	5213159	D	69	Y	O15:H18	27	aph(6)-Id, aph(3'')-Ib, blaTEM-1B, sul1, sul2, tet(A), dfrA7	streptomycin, kanamycin, ampicillin, trimethoprim, sulfisoxazole, tetracycline	7	7	Y	AslA, aamR:FN554766, air, anr, chuA, colE7, csgA, eilA, fdeC, fimH, fyuA, gad, gad, hha, hha, hlyA, hlyE, iha, ireA, iroN, irp2, iss, kpsE, kpsMIII_K96, lpfA, nlpI, ompT, papA_F9, papC, sitA, terC, terC, tia, traJ, traT, yehA, yehB, yehC, yehD	39	AslA, aamR:FN554766, air, anr, chuA, colE7, csgA, eilA, fdeC, fimH, fyuA, gad, hha, hlyA, hlyE, iha, ireA, iroN, irp2, iss, kpsE, kpsMIII_K96, lpfA, nlpI, ompT, papA_F9, papC, sitA, terC, tia, traJ, traT, yehA, yehB, yehC, yehD	36	2	2	12	ExPEC	NA	Col156, Col440I, IncFIA, IncFIB(AP001918), IncFII, IncQ1
C2017_04	C2017	coyote	Canis latrans	wild	10/10/17	ND	ND	51	4880171	D	7102	N	D10:H20	929	None	Sensitive	0	0	N	AslA, air, chuA, csgA, eilA, espY2:000868321, fdeC, fimH, gad, hlyE, nlpI, terC, terC, usp, yehB, yehC, yehD	17	AslA, air, chuA, csgA, eilA, espY2:000868321, fdeC, fimH, gad, hlyE, nlpI, terC, usp, yehB, yehC, yehD	16	0	1	3	ExPEC-like	NA	NA
C377_20	C377	coyote	Canis latrans	wild	6/16/21	37.40083	-122.23639	129	4786330	B2	-2478	N	O120:H1	2	None	Sensitive	0	0	N	AslA, anr, cba, chuA, chuA, cia, cma, cma, cma, csgA, fdeC, fimH, fyuA, gad, gad, gad, irp2, kpsE, nlpI, ompT, pic, terC, terC, traT, usp, vat, yehA, yehB, yehC, yehD, yfcV	31	AslA, anr, cba, chuA, cia, cma, csgA, fdeC, fimH, fyuA, gad, irp2, kpsE, nlpI, ompT, pic, terC, traT, usp, vat, yehA, yehB, yehC, yehD, yfcV	25	0	4	10	UPEC	ExPEC-potential	NA
C377_28	C377	coyote	Canis latrans	wild	6/16/21	37.40083	-122.23639	462	4974867	G	117	Y	O183:H18	97	None	Sensitive	0	0	N	AslA, anr, chuA, cia, cib, csgA, etsC, faeC, faeD, faeF, faeH, faeI, faeJ, faeJ, fdeC, fimH, gad, hlyF, iroN, iss, iss, lpfA, nlpI, ompT, ompT, ompT, ompT, papC, pic, sitA, terC, terC, traT, traT, vat, yehA, yehB, yehC, yehD	39	AslA, anr, chuA, cia, cib, csgA, etsC, faeC, faeD, faeF, faeH, faeI, faeJ, fdeC, fimH, gad, hlyF, iroN, iss, lpfA, nlpI, ompT, papC, pic, sitA, terC, traT, vat, yehA, yehB, yehC, yehD	32	1	2	13	ExPEC-potential	NA	IncFIB(AP001918), IncFII
C377_34	C377	coyote	Canis latrans	wild	6/16/21	37.40083	-122.23639	126	4840186	B2	104	N	O120:H1	2	None	Sensitive	0	0	N	AslA, anr, cba, chuA, chuA, cia, cma, cma, cma, csgA, fdeC, fimH, fyuA, gad, gad, irp2, kpsE, nlpI, ompT, pic, terC, terC, traT, usp, vat, yehA, yehB, yehC, yehD, yfcV	30	AslA, anr, cba, chuA, cia, cma, csgA, fdeC, fimH, fyuA, gad, irp2, kpsE, nlpI, ompT, pic, terC, traT, usp, vat, yehA, yehB, yehC, yehD, yfcV	25	0	4	10	UPEC	ExPEC-potential	NA
C399_06	C399	coyote	Canis latrans	wild	6/23/21	37.41333	-122.22528	106	4740799	A	13016	N	O8:H20	54	None	Sensitive	0	0	N	csgA, fdeC, fimH, gad, gad, hlyE, neuC, nlpI, sitA, terC, terC, yehA, yehB, yehC, yehD	15	csgA, fdeC, fimH, gad, hlyE, neuC, nlpI, sitA, terC, yehA, yehB, yehC, yehD	13	0	0	4	ExPEC-like	NA	NA
C399_22	C399	coyote	Canis latrans	wild	6/23/21	37.41333	-122.22528	367	4910124	B2	999	N	B12:H4	20	None	Sensitive	0	0	N	AslA, aalC, aalH, chuA, csgA, faeC, faeF, faeH, faeI, fdeC, fimH, fyuA, gad, hra, irp2, iss, iss, kpsE, kpsMII, nlpI, ompT, sitA, terC, terC, usp, vat, yehA, yehB, yehC, yehD, yfcV	31	AslA, aalC, aalH, chuA, csgA, faeC, faeF, faeH, faeI, fdeC, fimH, fyuA, gad, hra, irp2, iss, kpsE, kpsMII, nlpI, ompT, sitA, terC, usp, vat, yehA, yehB, yehC, yehD, yfcV	29	1	4	9	UPEC	ExPEC-potential	NA
C399_37	C399	coyote	Canis latrans	wild	6/23/21	37.41333	-122.22528	479	4701452	A	10	Y	O87:H39	27	None	Sensitive	0	0	N	AslA, cia, csgA, fdeC, fimH, gad, gad, hlyE, nlpI, terC, terC, yehA, yehB, yehC, yehD	15	AslA, cia, csgA, fdeC, fimH, gad, hlyE, nlpI, terC, yehA, yehB, yehC, yehD	13	0	0	3	ExPEC-like	NA	IncI1-I(Alpha)
C399_40	C399	coyote	Canis latrans	wild	6/23/21	37.41333	-122.22528	488	4904525	B1	1049	N	O159:H10	32	aadA1, sul1, tet(A), dfrA1, dfrA1, dfrA1	streptomycin, trimethoprim, sulfisoxazole, tetracycline	6	4	Y	csgA, fdeC, fimH, gad, gad, hlyE, lpfA, nlpI, sitA, terC, terC, yehA, yehB, yehC, yehD	15	csgA, fdeC, fimH, gad, hlyE, lpfA, nlpI, sitA, terC, yehA, yehB, yehC, yehD	13	0	0	4	ExPEC-like	NA	IncY
C421_07	C421	coyote	Canis latrans	wild	9/3/21	37.413625	-122.222803	287	4575333	B2	583	N	O71:H6	339	None	Sensitive	0	0	N	AslA, chuA, cif, csgA, dhaK, eae-a02-alpha, espA, espC, espF, fdeC, fimH, gad, gad, ibeA, nlpI, ompT, terC, terC, tir, yehA, yehB, yehC, yehD, yfcV	24	AslA, chuA, cif, csgA, dhaK, eae-a02-alpha, espA, espC, espF, fdeC, fimH, gad, ibeA, nlpI, ompT, terC, tir, yehA, yehB, yehC, yehD, yfcV	22	0	2	4	ExPEC-like	aEPEC	NA
C421_10	C421	coyote	Canis latrans	wild	9/3/21	37.413625	-122.222803	401	4916593	B1	154	N	O88:H25	31	aph(6)-Id, aph(3'')-Ib, blaTEM-1A, floR, sul2, tet(A)	streptomycin, kanamycin, ampicillin, chloramphenicol, sulfisoxazole, tetracycline	6	6	Y	astA, cdt-IIIB, cnf2, csgA, fdeC, fimH, gad, gad, hlyE, hlyF, iss, iss, iss, iss, lpfA, nlpI, ompT, ompT, papC, sitA, terC, terC, traJ, traT, yehA, yehB, yehC, yehD	28	astA, cdt-IIIB, cnf2, csgA, fdeC, fimH, gad, hlyE, hlyF, iss, lpfA, nlpI, ompT, papC, sitA, terC, traJ, traT, yehA, yehB, yehC, yehD	22	1	0	10	ExPEC-potential	NA	IncFIA, IncFIB(AP001918), IncFII(pSE11), IncI1-I(Alpha)
C422_08	C422	coyote	Canis latrans	wild	9/3/21	37.41355	-122.22417	504	5358882	B2	12	Y	O4:H5	5	None	Sensitive	0	0	N	AslA, cea, chuA, clbB, cnf1, csgA, fdeC, fimH, focC, fyuA, fyuA, gad, gad, gad, hlyA, hlyA, hlyA, hra, ireA, iroN, irp2, iss, iss, kpsE, kpsMII, mchB, mchC, mchF, mcmA, nlpI, ompT, ompT, papA_F43, papC, senB, sfaD, shiA, shiB, sitA, tcpC, terC, terC, tia, tia, traJ, traT, usp, vat, yehA, yehB, yehC, yehD, yfcV	53	AslA, cea, chuA, clbB, cnf1, csgA, fdeC, fimH, focC, fyuA, gad, hlyA, hra, ireA, iroN, irp2, iss, kpsE, kpsMII, mchB, mchC, mchF, mcmA, nlpI, ompT, papA_F43, papC, senB, sfaD, shiA, shiB, sitA, tcpC, terC, tia, traJ, traT, usp, vat, yehA, yehB, yehC, yehD, yfcV	44	3	4	19	ExPEC	UPEC	Col156, IncFIB(AP001918), IncFII(29)
C422_09	C422	coyote	Canis latrans	wild	9/3/21	37.41355	-122.22417	168	5044311	B2	1161	N	O170:H5	*	None	Sensitive	0	0	N	AslA, anr, cba, cea, chuA, cia, cma, csgA, dhaK, etsC, fdeC, fimH, fyuA, gad, gad, hha, hlyF, ibeA, iroN, irp2, iss, iss, kpsE, nlpI, ompT, ompT, papC, pic, pic, sitA, terC, terC, traJ, traJ, traT, traT, usp, vat, yehA, yehB, yehC, yehD, yfcV, yfcV	44	AslA, anr, cba, cea, chuA, cia, cma, csgA, dhaK, etsC, fdeC, fimH, fyuA, gad, hha, hlyF, ibeA, iroN, irp2, iss, kpsE, nlpI, ompT, papC, pic, sitA, terC, traJ, traT, usp, vat, yehA, yehB, yehC, yehD, yfcV	36	1	4	17	UPEC	ExPEC-potential	IncFIB(AP001918), IncFII, IncFII
C422_10	C422	coyote	Canis latrans	wild	9/3/21	37.41355	-122.22417	183	4984775	B1	4481	N	B2:H7	121	aph(6)-Id, aph(3'')-Ib, blaTEM-1A, floR, sul2, tet(A)	streptomycin, kanamycin, ampicillin, chloramphenicol, sulfisoxazole, tetracycline	6	6	Y	csgA, fdeC, fimH, gad, hlyE, iss, lpfA, nlpI, ompT, terC, terC, traJ, traT, yehA, yehB, yehC, yehD	17	csgA, fdeC, fimH, gad, hlyE, iss, lpfA, nlpI, ompT, terC, traJ, traT, yehA, yehB, yehC, yehD	16	0	0	6	ExPEC-potential	NA	IncFIA, IncFIB(AP001918), IncFII(pCoo), IncI1-I(Alpha)
C427_07	C427	coyote	Canis latrans	wild	10/8/21	37.40694	-122.23556	298	4991606	B2	3672	N	O140:H14	5	None	Sensitive	0	0	N	AslA, aalG, anr, cdt-IVB, chuA, cia, csgA, dhaK, etsC, faeC, faeD, faeF, faeH, faeJ, fdeC, fimH, fyuA, gad, hha, hlyF, hra, ibeA, iroN, irp2, iss, iss, nlpI, ompT, ompT, ompT, papC, sitA, terC, terC, traJ, traT, vat, yehA, yehB, yehC, yehD, yfcV	42	AslA, aalG, anr, cdt-IVB, chuA, cia, csgA, dhaK, etsC, faeC, faeD, faeF, faeH, faeJ, fdeC, fimH, fyuA, gad, hha, hlyF, hra, ibeA, iroN, irp2, iss, nlpI, ompT, papC, sitA, terC, traJ, traT, vat, yehA, yehB, yehC, yehD, yfcV	38	1	4	13	UPEC	ExPEC-potential	IncFIB(AP001918), IncFII
C55_02.2	C55	coyote	Canis latrans	wild	11/2/17	37.41344	-122.22495	123	5120209	G	117	Y	O24:H4	97	aph(6)-Id, aph(3'')-Ib, sul2	streptomycin, kanamycin, sulfisoxazole	3	3	Y	AslA, anr, cea, chuA, cia, csgA, cvaC, etsC, etsC, fdeC, fimH, fyuA, gad, gad, hlyF, ireA, iroN, irp2, iss, iss, iucC, iutA, lpfA, mchF, neuC, nlpI, ompT, ompT, pic, sitA, terC, terC, traJ, traJ, traT, vat, yehB, yehC, yehD	39	AslA, anr, cea, chuA, cia, csgA, cvaC, etsC, fdeC, fimH, fyuA, gad, hlyF, ireA, iroN, irp2, iss, iucC, iutA, lpfA, mchF, neuC, nlpI, ompT, pic, sitA, terC, traJ, traT, vat, yehB, yehC, yehD	33	1	3	18	UPEC	ExPEC-potential	IncFIB(AP001918), IncFIB(H89-PhagePlasmid), IncFII, IncQ1
C55_03	C55	coyote	Canis latrans	wild	11/2/17	37.41344	-122.22495	141	5114197	G	117	Y	O24:H4	97	aph(6)-Id, aph(3'')-Ib, sul2	streptomycin, kanamycin, sulfisoxazole	3	3	Y	AslA, anr, cea, chuA, cia, csgA, cvaC, etsC, etsC, fdeC, fimH, fyuA, gad, gad, gad, hlyF, ireA, iroN, irp2, iss, iss, iucC, iutA, lpfA, mchF, neuC, nlpI, ompT, ompT, ompT, pic, sitA, terC, terC, traJ, traJ, traT, vat, yehB, yehC, yehD	41	AslA, anr, cea, chuA, cia, csgA, cvaC, etsC, fdeC, fimH, fyuA, gad, hlyF, ireA, iroN, irp2, iss, iucC, iutA, lpfA, mchF, neuC, nlpI, ompT, pic, sitA, terC, traJ, traT, vat, yehB, yehC, yehD	33	1	3	18	UPEC	ExPEC-potential	IncFIB(AP001918), IncFIB(H89-PhagePlasmid), IncFII, IncQ1
C55_07	C55	coyote	Canis latrans	wild	11/2/17	37.41344	-122.22495	67	4864209	A	43	N	O6:H10	24	None	Sensitive	0	0	N	AslA, csgA, etpC, etsC, fdeC, fimH, fimH, fyuA, gad, gad, hha, hlyE, irp2, iss, nlpI, nlpI, terC, terC, yehA, yehB, yehC, yehD	22	AslA, csgA, etpC, etsC, fdeC, fimH, fyuA, gad, hha, hlyE, irp2, iss, nlpI, terC, yehA, yehB, yehC, yehD	18	0	1	5	ExPEC-potential	NA	IncFIB(AP001918)
C55_10	C55	coyote	Canis latrans	wild	11/2/17	37.41344	-122.22495	58	4832393	A	43	N	O6:H10	24	None	Sensitive	0	0	N	AslA, csgA, etsC, fdeC, fimH, fimH, fyuA, gad, gad, hha, hlyE, irp2, iss, nlpI, terC, terC, yehA, yehB, yehC, yehD	20	AslA, csgA, etsC, fdeC, fimH, fyuA, gad, hha, hlyE, irp2, iss, nlpI, terC, yehA, yehB, yehC, yehD	17	0	1	5	ExPEC-potential	NA	IncFIB(AP001918)
C62_06	C62	coyote	Canis latrans	wild	11/6/17	37.41251	-122.23076	113	4872501	B1	1304	N	O182:H16	32	None	Sensitive	0	0	N	csgA, eltIIAB-e, fdeC, fimH, gad, hlyE, lpfA, nlpI, terC, terC, yehA, yehB, yehC, yehD	14	csgA, eltIIAB-e, fdeC, fimH, gad, hlyE, lpfA, nlpI, terC, yehA, yehB, yehC, yehD	13	0	0	3	ExPEC-like	NA	IncFIB(pB171)
C90_05	C90	coyote	Canis latrans	wild	11/2/17	37.398886	-122.21534	24	5020204	B2	999	N	B12:H4	20	None	Sensitive	0	0	N	AslA, anr, astA, astA, chuA, csgA, etsC, faeC, faeD, faeF, faeI, fdeC, fimH, fyuA, gad, hlyF, iroN, irp2, iss, iss, iss, kpsE, kpsMII, nlpI, ompT, ompT, papC, sitA, terC, terC, traT, traT, usp, yehA, yehB, yehC, yehD, yfcV	38	AslA, anr, astA, chuA, csgA, etsC, faeC, faeD, faeF, faeI, fdeC, fimH, fyuA, gad, hlyF, iroN, irp2, iss, kpsE, kpsMII, nlpI, ompT, papC, sitA, terC, traT, usp, yehA, yehB, yehC, yehD, yfcV	32	2	3	13	ExPEC	UPEC	IncFIB(AP001918), IncFII, IncFII, IncX1
C90_18	C90	coyote	Canis latrans	wild	11/2/17	37.398886	-122.21534	40	5048819	B2	999	N	B12:H4	20	None	Sensitive	0	0	N	AslA, anr, astA, astA, chuA, csgA, etsC, faeC, faeD, faeF, faeI, fdeC, fimH, fyuA, gad, hlyF, iroN, irp2, iss, iss, iss, kpsE, kpsMII, nlpI, ompT, ompT, papC, sitA, terC, terC, traT, traT, usp, yehA, yehB, yehC, yehD, yfcV	38	AslA, anr, astA, chuA, csgA, etsC, faeC, faeD, faeF, faeI, fdeC, fimH, fyuA, gad, hlyF, iroN, irp2, iss, kpsE, kpsMII, nlpI, ompT, papC, sitA, terC, traT, usp, yehA, yehB, yehC, yehD, yfcV	32	2	3	13	ExPEC	UPEC	IncFIB(AP001918), IncX1
C92_08	C92	coyote	Canis latrans	wild	11/2/17	37.402149	-122.22008	110	4889336	B1	155	Y	O51:H51	41	aph(6)-Id, aph(3'')-Ib, sul2	streptomycin, kanamycin, sulfisoxazole	3	3	Y	anr, csgA, faeC, fdeC, fimH, gad, hha, hha, hlyE, lpfA, nlpI, terC, terC, traJ, traT, yehA, yehB, yehC, yehD	19	anr, csgA, faeC, fdeC, fimH, gad, hha, hlyE, lpfA, nlpI, terC, traJ, traT, yehA, yehB, yehC, yehD	17	0	0	4	ExPEC-like	NA	IncFIB(AP001918), IncFII(29)
Cow433_10	Cow433	cow	Bos taurus	domestic	11/5/21	37.41	-122.21889	535	4821764	B1	154	N	O88:H25	31	None	Sensitive	0	0	N	astA, cdt-IIIB, cnf2, csgA, fdeC, fimH, gad, hlyE, hlyF, iss, iss, iss, iss, lpfA, nlpI, ompT, ompT, papC, sitA, terC, terC, traJ, traJ, traT, traT, yehA, yehB, yehC, yehD	29	astA, cdt-IIIB, cnf2, csgA, fdeC, fimH, gad, hlyE, hlyF, iss, lpfA, nlpI, ompT, papC, sitA, terC, traJ, traT, yehA, yehB, yehC, yehD	22	1	0	10	ExPEC-potential	NA	IncFIA, IncFIB(AP001918), IncFII(pSE11)
Cow434_01	Cow434	cow	Bos taurus	domestic	11/5/21	37.407762	-122.215618	365	5591264	B1	441	N	O110:H10	33	None	Sensitive	0	0	N	anr, anr, cdt-VB, cia, cia, csgA, faeC, faeE, faeF, faeH, faeI1, fdeC, fimH, gad, hlyA, hlyE, iss, iss, lpfA, nlpI, ompT, ompT, ompT, papC, terC, terC, traJ, traT, traT, yehA, yehB, yehC, yehD	33	anr, cdt-VB, cia, csgA, faeC, faeE, faeF, faeH, faeI1, fdeC, fimH, gad, hlyA, hlyE, iss, lpfA, nlpI, ompT, papC, terC, traJ, traT, yehA, yehB, yehC, yehD	26	1	0	7	ExPEC-potential	NA	IncFIA, IncFIB(AP001918), IncFIB(AP001918), IncFIC(FII), IncI1-I(Alpha), IncX1
Cow434_05	Cow434	cow	Bos taurus	domestic	11/5/21	37.407762	-122.215618	472	4546128	A	10	Y	O16:H16	927	None	Sensitive	0	0	N	AslA, csgA, fdeC, fimH, gad, gad, hlyE, iss, nlpI, terC, terC, yehA, yehB, yehC, yehD	15	AslA, csgA, fdeC, fimH, gad, hlyE, iss, nlpI, terC, yehA, yehB, yehC, yehD	13	0	0	3	ExPEC-like	NA	NA
Cow434_11	Cow434	cow	Bos taurus	domestic	11/5/21	37.407762	-122.215618	551	4745429	A	165	N	O175:H26	23	None	Sensitive	0	0	N	AslA, astA, csgA, fdeC, fimH, gad, gad, hlyE, nlpI, terC, terC, yehA, yehB, yehC, yehD	15	AslA, astA, csgA, fdeC, fimH, gad, hlyE, nlpI, terC, yehA, yehB, yehC, yehD	13	0	0	3	ExPEC-like	NA	IncFIA, IncI1-I(Alpha)
Cow436_04	Cow436	cow	Bos taurus	domestic	11/5/21	37.410586	-122.218322	388	4974529	B1	441	N	:H10	33	None	Sensitive	0	0	N	anr, csgA, fdeC, fimH, gad, gad, hlyE, iss, lpfA, nlpI, ompT, ompT, terC, terC, traJ, traT, yehA, yehB, yehC, yehD	20	anr, csgA, fdeC, fimH, gad, hlyE, iss, lpfA, nlpI, ompT, terC, traJ, traT, yehA, yehB, yehC, yehD	17	0	0	6	ExPEC-potential	NA	IncFIA, IncFIB(AP001918), IncFIC(FII), IncI1-I(Alpha)
Cow437_09	Cow437	cow	Bos taurus	domestic	11/5/21	37.407481	-122.214404	460	5218034	B1	388	N	O149:H2	39	None	Sensitive	0	0	N	cba, cdt-IIIB, cia, cma, csgA, fdeC, fimH, gad, gad, hlyE, iss, iss, lpfA, nlpI, ompT, terC, terC, traT, traT, traT, yehA, yehB, yehC, yehD	24	cba, cdt-IIIB, cia, cma, csgA, fdeC, fimH, gad, hlyE, iss, lpfA, nlpI, ompT, terC, traT, yehA, yehB, yehC, yehD	19	0	0	8	ExPEC-potential	NA	Col(pHAD28), Col156, IncFIA, IncFIB(AP001918), IncFII(pHN7A8), IncFII(pHN7A8), IncI1-I(Alpha)
D124_03	D124	black-tailed deer	Odocoileus hemionus	wild	11/8/17	37.40403	-122.23973	87	5427520	B1	388	N	O4:H2	39	None	Sensitive	0	0	N	astA, csgA, fdeC, fimH, fyuA, gad, gad, hha, hha, hlyE, hra, iha, iha, ireA, irp2, iss, lpfA, mchB, mchC, mchF, nlpI, ompT, shiB, subA, subA, terC, terC, tia, traT, yehA, yehB, yehC, yehD	33	astA, csgA, fdeC, fimH, fyuA, gad, hha, hlyE, hra, iha, ireA, irp2, iss, lpfA, mchB, mchC, mchF, nlpI, ompT, shiB, subA, terC, tia, traT, yehA, yehB, yehC, yehD	28	0	1	12	ExPEC-potential	NA	p0111
D124_09	D124	black-tailed deer	Odocoileus hemionus	wild	11/8/17	37.40403	-122.23973	218	4818675	B2	2556	N	O13:H4	22	None	Sensitive	0	0	N	AslA, anr, chuA, chuA, chuA, chuA, chuA, cma, csgA, cvaC, dhaK, fdeC, fimH, fyuA, gad, hlyF, ibeA, iroN, irp2, iss, kpsE, mchF, nlpI, ompT, ompT, sitA, sitA, sitA, terC, terC, traJ, traT, usp, vat, yehA, yehB, yehC, yehD, yfcV	39	AslA, anr, chuA, cma, csgA, cvaC, dhaK, fdeC, fimH, fyuA, gad, hlyF, ibeA, iroN, irp2, iss, kpsE, mchF, nlpI, ompT, sitA, terC, traJ, traT, usp, vat, yehA, yehB, yehC, yehD, yfcV	31	0	4	13	UPEC	ExPEC-potential	IncFIB(AP001918), IncFII
D124_17	D124	black-tailed deer	Odocoileus hemionus	wild	11/8/17	37.40403	-122.23973	189	5433953	B1	388	N	O4:H2	39	None	Sensitive	0	0	N	astA, csgA, fdeC, fimH, fyuA, gad, gad, hha, hha, hlyE, hra, iha, iha, ireA, irp2, iss, lpfA, mchB, mchC, mchF, nlpI, ompT, shiB, subA, subA, terC, terC, tia, traT, yehA, yehB, yehC, yehD	33	astA, csgA, fdeC, fimH, fyuA, gad, hha, hlyE, hra, iha, ireA, irp2, iss, lpfA, mchB, mchC, mchF, nlpI, ompT, shiB, subA, terC, tia, traT, yehA, yehB, yehC, yehD	28	0	1	12	ExPEC-potential	NA	p0111
D28_02	D28	black-tailed deer	Odocoileus hemionus	wild	10/29/17	37.40633	-122.2393	207	5836954	F	13015	N	O10:uncertain	*	None	Sensitive	0	0	N	AslA, aalC, aalF, air, astA, chuA, csgA, eilA, espY2:000868321, faeC, faeC, faeF, faeJ, fdeC, fimH, gad, gad, hha, hlyE, hra, lpfA, nlpI, papC, shiA, shiA, terC, terC, tia, usp, yehA, yehB, yehC, yehD, yfcV	34	AslA, aalC, aalF, air, astA, chuA, csgA, eilA, espY2:000868321, faeC, faeF, faeJ, fdeC, fimH, gad, hha, hlyE, hra, lpfA, nlpI, papC, shiA, terC, tia, usp, yehA, yehB, yehC, yehD, yfcV	30	1	2	6	ExPEC-potential	NA	IncFII, IncFII, IncY
D28_02.2	D28	black-tailed deer	Odocoileus hemionus	wild	10/29/17	37.40633	-122.2393	36	5520917	B2	141	Y	O2:H6	14	None	Sensitive	0	0	N	AslA, astA, chuA, csgA, dhaK, ehxA, fdeC, fimH, fyuA, fyuA, fyuA, gad, hha, ibeA, iha, ireA, irp2, iss, kpsE, kpsMII_K1, mchB, mchC, mchF, neuC, nlpI, ompT, sitA, subA, terC, terC, tia, traT, traT, traT, traT, usp, vat, yehA, yehB, yehC, yehD, yfcV	42	AslA, astA, chuA, csgA, dhaK, ehxA, fdeC, fimH, fyuA, gad, hha, ibeA, iha, ireA, irp2, iss, kpsE, kpsMII_K1, mchB, mchC, mchF, neuC, nlpI, ompT, sitA, subA, terC, tia, traT, usp, vat, yehA, yehB, yehC, yehD, yfcV	36	1	4	16	UPEC	ExPEC-potential	Col(MG828), IncB/O/K/Z, IncFIB(AP001918), IncFII(pHN7A8)
D28_08	D28	black-tailed deer	Odocoileus hemionus	wild	10/29/17	37.40633	-122.2393	19	5472312	B2	-2477	N	O2:H6	14	None	Sensitive	0	0	N	AslA, astA, csgA, dhaK, ehxA, fdeC, fimH, fyuA, fyuA, fyuA, fyuA, fyuA, fyuA, gad, hha, ibeA, iha, irp2, iss, kpsE, kpsMII_K1, mchB, mchC, mchF, neuC, nlpI, ompT, sitA, subA, terC, terC, tia, traT, traT, traT, traT, usp, vat, yehA, yehB, yehC, yehD, yfcV	43	AslA, astA, csgA, dhaK, ehxA, fdeC, fimH, fyuA, gad, hha, ibeA, iha, irp2, iss, kpsE, kpsMII_K1, mchB, mchC, mchF, neuC, nlpI, ompT, sitA, subA, terC, tia, traT, usp, vat, yehA, yehB, yehC, yehD, yfcV	34	1	3	15	UPEC	ExPEC-potential	Col(MG828), IncB/O/K/Z, IncFIB(AP001918), IncFII(pHN7A8)
D28_09	D28	black-tailed deer	Odocoileus hemionus	wild	10/29/17	37.40633	-122.2393	59	5517314	B2	141	Y	O2:H6	14	None	Sensitive	0	0	N	AslA, astA, chuA, csgA, dhaK, ehxA, fdeC, fimH, fyuA, fyuA, fyuA, gad, hha, ibeA, iha, ireA, irp2, iss, kpsE, kpsMII_K1, mchB, mchC, mchF, neuC, nlpI, ompT, sitA, subA, terC, terC, tia, traT, traT, traT, traT, usp, vat, yehA, yehB, yehC, yehD, yfcV	42	AslA, astA, chuA, csgA, dhaK, ehxA, fdeC, fimH, fyuA, gad, hha, ibeA, iha, ireA, irp2, iss, kpsE, kpsMII_K1, mchB, mchC, mchF, neuC, nlpI, ompT, sitA, subA, terC, tia, traT, usp, vat, yehA, yehB, yehC, yehD, yfcV	36	1	4	16	UPEC	ExPEC-potential	Col(MG828), IncB/O/K/Z, IncFIB(AP001918), IncFII(pHN7A8)
D28_10	D28	black-tailed deer	Odocoileus hemionus	wild	10/29/17	37.40633	-122.2393	33	5507136	B2	-2476	N	O2:H6	14	None	Sensitive	0	0	N	AslA, astA, chuA, csgA, dhaK, ehxA, fdeC, fimH, fyuA, fyuA, fyuA, gad, hha, ibeA, iha, ireA, irp2, iss, kpsE, kpsMII_K1, mchB, mchC, mchF, neuC, nlpI, ompT, sitA, subA, terC, terC, tia, traT, traT, traT, traT, usp, vat, yehA, yehB, yehC, yehD, yfcV	42	AslA, astA, chuA, csgA, dhaK, ehxA, fdeC, fimH, fyuA, gad, hha, ibeA, iha, ireA, irp2, iss, kpsE, kpsMII_K1, mchB, mchC, mchF, neuC, nlpI, ompT, sitA, subA, terC, tia, traT, usp, vat, yehA, yehB, yehC, yehD, yfcV	36	1	4	16	UPEC	ExPEC-potential	Col(MG828), IncB/O/K/Z, IncFIB(AP001918), IncFII(pHN7A8)
D330_01	D330	black-tailed deer	Odocoileus hemionus	wild	7/10/19	37.404712	-122.23999	78	4953551	B1	446	N	O88:H8	86	None	Sensitive	0	0	N	F17A, F17C, F17D, F17D, F17G, F17G, F17G, cdt-IIIB, cnf2, csgA, fdeC, fimH, gad, gad, gad, hlyE, iss, iucC, iutA, lpfA, nlpI, ompT, ompT, terC, terC, traT, yehA, yehB, yehC, yehD	30	F17A, F17C, F17D, F17G, cdt-IIIB, cnf2, csgA, fdeC, fimH, gad, hlyE, iss, iucC, iutA, lpfA, nlpI, ompT, terC, traT, yehA, yehB, yehC, yehD	23	1	0	8	ExPEC-potential	NA	IncFIB(AP001918), IncFII(pSE11)
D351_02	D351	black-tailed deer	Odocoileus hemionus	wild	2/19/21	37.40806	-122.22694	70	4968977	B2	4611	N	O156:H5	205	None	Sensitive	0	0	N	AslA, F17A, F17C, F17D, F17G, F17G, anr, cba, chuA, cma, cma, cma, csgA, dhaK, etsC, fdeC, fimH, fyuA, gad, hlyF, hra, hra, ibeA, ibeA, iroN, iroN, irp2, iss, iss, kpsE, kpsMII, nlpI, ompT, ompT, ompT, shiB, sitA, subA, tcpC, terC, terC, traT, usp, vat, yehA, yehB, yehC, yehD, yfcV	49	AslA, F17A, F17C, F17D, F17G, anr, cba, chuA, cma, csgA, dhaK, etsC, fdeC, fimH, fyuA, gad, hlyF, hra, ibeA, iroN, irp2, iss, kpsE, kpsMII, nlpI, ompT, shiB, sitA, subA, tcpC, terC, traT, usp, vat, yehA, yehB, yehC, yehD, yfcV	39	1	4	16	UPEC	ExPEC-potential	IncFIB(AP001918), IncFII
D351_03	D351	black-tailed deer	Odocoileus hemionus	wild	2/19/21	37.40806	-122.22694	323	5310661	B1	162	N	O8:H19	38	None	Sensitive	0	0	N	F17A, F17C, F17D, cba, cia, cma, csgA, fdeC, fimH, gad, hha, hlyE, lpfA, nlpI, terC, terC, yehA, yehB, yehC, yehD	20	F17A, F17C, F17D, cba, cia, cma, csgA, fdeC, fimH, gad, hha, hlyE, lpfA, nlpI, terC, yehA, yehB, yehC, yehD	19	0	0	5	ExPEC-potential	NA	IncI1-I(Alpha)
D354_09	D354	black-tailed deer	Odocoileus hemionus	wild	2/19/21	37.40806	-122.22694	62	5429629	B2	13017	N	O8:H7	3	None	Sensitive	0	0	N	AslA, F17A, F17C, F17D, F17G, F17G, anr, cba, chuA, cia, cma, cma, cma, csgA, cvaC, etsC, fdeC, fimH, fyuA, fyuA, fyuA, gad, hha, hha, hlyF, iroN, irp2, iss, iss, mchF, nlpI, ompT, ompT, ompT, sitA, subA, terC, terC, traT, yehA, yehA, yehB, yehB, yehC, yehC, yehD, yehD, yfcV, yfcV	49	AslA, F17A, F17C, F17D, F17G, anr, cba, chuA, cia, cma, csgA, cvaC, etsC, fdeC, fimH, fyuA, gad, hha, hlyF, iroN, irp2, iss, mchF, nlpI, ompT, sitA, subA, terC, traT, yehA, yehB, yehC, yehD, yfcV	34	0	3	13	UPEC	ExPEC-potential	IncFIB(AP001918), IncFIB(H89-PhagePlasmid)
D354_15	D354	black-tailed deer	Odocoileus hemionus	wild	2/19/21	37.40806	-122.22694	68	4834002	B1	642	N	O187:H52	25	None	Sensitive	0	0	N	aaiC, astA, cba, cma, cma, cma, colE5, csgA, estap-STa4, fdeC, fimH, gad, gad, hlyE, lpfA, nlpI, terC, terC, traT, yehA, yehB, yehC, yehD	23	aaiC, astA, cba, cma, colE5, csgA, estap-STa4, fdeC, fimH, gad, hlyE, lpfA, nlpI, terC, traT, yehA, yehB, yehC, yehD	19	0	0	6	ExPEC-potential	NA	Col156, IncFIB(AP001918), IncFII
D357_01	D357	black-tailed deer	Odocoileus hemionus	wild	2/19/21	37.40806	-122.22694	313	5052564	B2	80	N	O7:H7	1	None	Sensitive	0	0	N	AslA, cea, chuA, clbB, csgA, dhaK, dhaK, fdeC, fimH, focC, fyuA, gad, ibeA, iroN, irp2, iss, kpsE, kpsMII_K1, mchB, mchC, mchF, mcmA, neuC, nlpI, ompT, pic, sfaD, sitA, terC, terC, usp, vat, yehA, yehB, yehC, yehD, yfcV	37	AslA, cea, chuA, clbB, csgA, dhaK, fdeC, fimH, focC, fyuA, gad, ibeA, iroN, irp2, iss, kpsE, kpsMII_K1, mchB, mchC, mchF, mcmA, neuC, nlpI, ompT, pic, sfaD, sitA, terC, usp, vat, yehA, yehB, yehC, yehD, yfcV	35	2	4	16	ExPEC	UPEC	NA
D357_12	D357	black-tailed deer	Odocoileus hemionus	wild	2/19/21	37.40806	-122.22694	52	5359619	B1	278	N	O178:H7	86	None	Sensitive	0	0	N	cba, cma, csgA, fdeC, fimH, gad, hha, hha, hlyE, hra, iha, iss, lpfA, nlpI, ompT, shiA, shiA, subA, terC, terC, tia, traT, traT, traT, traT, yehA, yehB, yehC, yehD	29	cba, cma, csgA, fdeC, fimH, gad, hha, hlyE, hra, iha, iss, lpfA, nlpI, ompT, shiA, subA, terC, tia, traT, yehA, yehB, yehC, yehD	23	0	0	9	ExPEC-potential	NA	Col(MG828), IncB/O/K/Z, IncFII(pHN7A8)
D357_20	D357	black-tailed deer	Odocoileus hemionus	wild	2/19/21	37.40806	-122.22694	68	5053197	B2	80	N	O7:H7	1	None	Sensitive	0	0	N	AslA, cea, chuA, clbB, csgA, dhaK, dhaK, fdeC, fimH, focC, fyuA, gad, ibeA, iroN, irp2, iss, kpsE, kpsMII_K1, mchB, mchC, mchF, mcmA, neuC, nlpI, ompT, pic, sfaD, sitA, terC, terC, usp, vat, yehA, yehB, yehC, yehD, yfcV	37	AslA, cea, chuA, clbB, csgA, dhaK, fdeC, fimH, focC, fyuA, gad, ibeA, iroN, irp2, iss, kpsE, kpsMII_K1, mchB, mchC, mchF, mcmA, neuC, nlpI, ompT, pic, sfaD, sitA, terC, usp, vat, yehA, yehB, yehC, yehD, yfcV	35	2	4	16	ExPEC	UPEC	NA
D358_04	D358	black-tailed deer	Odocoileus hemionus	wild	2/19/21	37.40833	-122.22694	54	4776869	cryptic clades	13018	N	:H56	630	None	Sensitive	0	0	N	AslA, astA, cdt-IVB, chuA, etsC, fimH, gad, gad, gad, hra, kpsE, kpsMII_K5, nlpI, ompT, ompT, ompT, papC, terC, terC, yehB, yehD	21	AslA, astA, cdt-IVB, chuA, etsC, fimH, gad, hra, kpsE, kpsMII_K5, nlpI, ompT, papC, terC, yehB, yehD	16	2	1	7	ExPEC	NA	NA
D358_08	D358	black-tailed deer	Odocoileus hemionus	wild	2/19/21	37.40833	-122.22694	215	4807825	cryptic clades	13018	N	:H56	630	None	Sensitive	0	0	N	AslA, astA, cdt-IVB, chuA, etsC, fimH, gad, hra, kpsE, kpsMII_K5, nlpI, ompT, ompT, ompT, papC, terC, terC, yehB, yehD	19	AslA, astA, cdt-IVB, chuA, etsC, fimH, gad, hra, kpsE, kpsMII_K5, nlpI, ompT, papC, terC, yehB, yehD	16	2	1	7	ExPEC	NA	NA
F07_20	F07	gray fox	Urocyon cinereoargenteus	wild	10/26/17	37.40618	-122.23428	42	5068502	cryptic clades	7498	N	:H56	625	None	Sensitive	0	0	N	aalC, cba, cdt-IVB, chuA, cia, cma, dhaK, dhaK, etsC, faeF, faeH, faeH, faeI, fimH, gad, hlyF, iroN, iss, kpsE, kpsMII_K52, nlpI, ompT, papC, terC, terC, traJ, traT, traT, yehB, yehC, yehD	31	aalC, cba, cdt-IVB, chuA, cia, cma, dhaK, etsC, faeF, faeH, faeI, fimH, gad, hlyF, iroN, iss, kpsE, kpsMII_K52, nlpI, ompT, papC, terC, traJ, traT, yehB, yehC, yehD	27	2	1	11	ExPEC	NA	IncFIB(AP001918), IncFIB(H89-PhagePlasmid), IncFII(pHN7A8), IncI1-I(Alpha), IncI2(Delta)
F07_30	F07	gray fox	Urocyon cinereoargenteus	wild	10/26/17	37.40618	-122.23428	45	4950047	cryptic clades	7498	N	:H56	625	None	Sensitive	0	0	N	aalC, cba, cdt-IVB, chuA, cia, cma, dhaK, dhaK, etsC, faeF, faeH, faeH, faeI, fimH, gad, hlyF, iroN, iss, kpsE, kpsMII_K52, nlpI, ompT, papC, terC, terC, traJ, traT, traT, yehB, yehC, yehD	31	aalC, cba, cdt-IVB, chuA, cia, cma, dhaK, etsC, faeF, faeH, faeI, fimH, gad, hlyF, iroN, iss, kpsE, kpsMII_K52, nlpI, ompT, papC, terC, traJ, traT, yehB, yehC, yehD	27	2	1	11	ExPEC	NA	IncFIB(AP001918), IncFIB(H89-PhagePlasmid), IncFII(pHN7A8), IncI1-I(Alpha), IncI2(Delta)
F17_05	F17	gray fox	Urocyon cinereoargenteus	wild	10/26/17	37.40203	-122.23555	90	4736876	B2	135	Y	O83:H1	2	None	Sensitive	0	0	N	AslA, chuA, csgA, dhaK, fdeC, fimH, fyuA, gad, ibeA, irp2, iss, kpsE, kpsMII_K5, nlpI, ompT, sitA, terC, terC, usp, vat, yehA, yehB, yehC, yehD, yfcV	25	AslA, chuA, csgA, dhaK, fdeC, fimH, fyuA, gad, ibeA, irp2, iss, kpsE, kpsMII_K5, nlpI, ompT, sitA, terC, usp, vat, yehA, yehB, yehC, yehD, yfcV	24	1	4	9	UPEC	ExPEC-potential	NA
F17_16	F17	gray fox	Urocyon cinereoargenteus	wild	10/26/17	37.40203	-122.23555	55	5115015	B1	8907	N	:H19	*	None	Sensitive	0	0	N	anr, cba, csgA, fdeC, fimH, fimH, fimH, fimH, fimH, gad, gad, hlyE, lpfA, nlpI, terC, terC, traJ, traT, yehA, yehB, yehC, yehD	22	anr, cba, csgA, fdeC, fimH, gad, hlyE, lpfA, nlpI, terC, traJ, traT, yehA, yehB, yehC, yehD	16	0	0	5	ExPEC-potential	NA	IncFIB(AP001918), IncFIB(H89-PhagePlasmid)
F19_08	F19	gray fox	Urocyon cinereoargenteus	wild	10/27/17	37.40044	-122.21003	62	5271957	D	68	N	O7:H6	49	None	Sensitive	0	0	N	AslA, air, chuA, csgA, eilA, espY2:000868321, faeC, fdeC, fimH, gad, hha, hlyE, hra, kpsE, kpsMII, lpfA, nlpI, papC, shiA, terC, terC, tia, yehA, yehB, yehC, yehD	26	AslA, air, chuA, csgA, eilA, espY2:000868321, faeC, fdeC, fimH, gad, hha, hlyE, hra, kpsE, kpsMII, lpfA, nlpI, papC, shiA, terC, tia, yehA, yehB, yehC, yehD	25	2	1	5	ExPEC	NA	NA
F19_18	F19	gray fox	Urocyon cinereoargenteus	wild	10/27/17	37.40044	-122.21003	91	5293160	D	68	N	O7:H6	49	None	Sensitive	0	0	N	AslA, air, chuA, csgA, eilA, espY2:000868321, faeC, fdeC, fimH, gad, gad, hha, hlyE, hra, kpsE, kpsMII, lpfA, nlpI, papC, shiA, terC, terC, tia, yehA, yehB, yehC, yehD	27	AslA, air, chuA, csgA, eilA, espY2:000868321, faeC, fdeC, fimH, gad, hha, hlyE, hra, kpsE, kpsMII, lpfA, nlpI, papC, shiA, terC, tia, yehA, yehB, yehC, yehD	25	2	1	5	ExPEC	NA	NA
F319_01	F319	gray fox	Urocyon cinereoargenteus	wild	10/30/18	37.4004	-122.237	25	5774108	F	13015	N	O10:uncertain	*	None	Sensitive	0	0	N	AslA, aalC, aalF, air, astA, chuA, csgA, eilA, espY2:000868321, faeC, faeF, faeJ, fdeC, fimH, gad, hha, hlyE, hra, lpfA, nlpI, papC, shiA, shiA, terC, terC, tia, usp, yehA, yehB, yehC, yehD, yfcV	32	AslA, aalC, aalF, air, astA, chuA, csgA, eilA, espY2:000868321, faeC, faeF, faeJ, fdeC, fimH, gad, hha, hlyE, hra, lpfA, nlpI, papC, shiA, terC, tia, usp, yehA, yehB, yehC, yehD, yfcV	30	1	2	6	ExPEC-potential	NA	IncFII, IncFII, IncY
F319_10	F319	gray fox	Urocyon cinereoargenteus	wild	10/30/18	37.4004	-122.237	81	5849629	F	13015	N	O10:uncertain	*	None	Sensitive	0	0	N	AslA, aalF, astA, chuA, csgA, eilA, espY2:000868321, faeC, faeD, faeF, faeJ, fdeC, fimH, gad, gad, hha, hlyE, hra, lpfA, nlpI, papC, shiA, shiA, terC, terC, tia, usp, yehA, yehB, yehC, yehD, yfcV	32	AslA, aalF, astA, chuA, csgA, eilA, espY2:000868321, faeC, faeD, faeF, faeJ, fdeC, fimH, gad, hha, hlyE, hra, lpfA, nlpI, papC, shiA, terC, tia, usp, yehA, yehB, yehC, yehD, yfcV	29	1	2	6	ExPEC-potential	NA	IncFII, IncFII, IncY
F322_07	F322	gray fox	Urocyon cinereoargenteus	wild	11/2/18	37.40061	-122.2367	69	4672981	B1	196	N	:H7	31	fosA7	fosfomycin	1	1	N	csgA, fdeC, fimH, gad, gad, hha, hlyE, lpfA, nlpI, shiB, terC, terC, yehA, yehB, yehC, yehD	16	csgA, fdeC, fimH, gad, hha, hlyE, lpfA, nlpI, shiB, terC, yehA, yehB, yehC, yehD	14	0	0	3	ExPEC-like	NA	NA
F322_09	F322	gray fox	Urocyon cinereoargenteus	wild	11/2/18	37.40061	-122.2367	296	4918416	B2	676	N	O66:H5	5	None	Sensitive	0	0	N	AslA, anr, cdt-IVB, chuA, csgA, etsC, fdeC, fimH, fyuA, gad, hlyF, iroN, irp2, iss, kpsE, kpsE, kpsMII_K5, nlpI, ompT, ompT, papC, papC, sitA, terC, terC, traJ, traT, usp, vat, yehA, yehB, yehC, yehD, yfcV	34	AslA, anr, cdt-IVB, chuA, csgA, etsC, fdeC, fimH, fyuA, gad, hlyF, iroN, irp2, iss, kpsE, kpsMII_K5, nlpI, ompT, papC, sitA, terC, traJ, traT, usp, vat, yehA, yehB, yehC, yehD, yfcV	30	2	4	12	ExPEC	UPEC	ColpVC, IncFIB(AP001918), IncFIC(FII)
F322_11	F322	gray fox	Urocyon cinereoargenteus	wild	11/2/18	37.40061	-122.2367	205	5046745	B2	363	N	O134:H31	5	None	Sensitive	0	0	N	AslA, chuA, csgA, dhaK, fdeC, fimH, fyuA, gad, ibeA, irp2, kpsE, kpsMII_K1, neuC, nlpI, ompT, sitA, terC, terC, traJ, traT, traT, usp, vat, yehA, yehB, yehC, yehD, yfcV, yfcV	29	AslA, chuA, csgA, dhaK, fdeC, fimH, fyuA, gad, ibeA, irp2, kpsE, kpsMII_K1, neuC, nlpI, ompT, sitA, terC, traJ, traT, usp, vat, yehA, yehB, yehC, yehD, yfcV	26	1	4	10	UPEC	ExPEC-potential	NA
F65_14	F65	gray fox	Urocyon cinereoargenteus	wild	11/6/17	37.40622	-122.24326	639	4947694	B2	28	Y	OX25:H6	90	None	Sensitive	0	0	N	AslA, astA, chuA, cif, csgA, dhaK, eae-b02a-beta, espA, espF, espF, fdeC, fimH, fyuA, gad, ibeA, irp2, nleA, nleB, nlpI, ompT, pic, terC, terC, tir, traJ, traT, usp, vat, yehA, yehB, yehC, yehD, yfcV	33	AslA, astA, chuA, cif, csgA, dhaK, eae-b02a-beta, espA, espF, fdeC, fimH, fyuA, gad, ibeA, irp2, nleA, nleB, nlpI, ompT, pic, terC, tir, traJ, traT, usp, vat, yehA, yehB, yehC, yehD, yfcV	31	0	4	9	UPEC	aEPEC	IncFIB(AP001918), IncFII, IncX1
F65_50	F65	gray fox	Urocyon cinereoargenteus	wild	11/6/17	37.40622	-122.24326	503	4787166	B1	6691	N	O93:H21	38	None	Sensitive	0	0	N	csgA, fdeC, fimH, gad, gad, hlyE, lpfA, nlpI, ompT, terC, terC, yehA, yehB, yehC, yehD	15	csgA, fdeC, fimH, gad, hlyE, lpfA, nlpI, ompT, terC, yehA, yehB, yehC, yehD	13	0	0	4	ExPEC-like	NA	IncX1
G423_09	G423	goat	Capra hircus	domestic	9/3/21	37.41	-122.21861	167	5076189	B1	129	N	:H7	38	None	Sensitive	0	0	N	anr, anr, astA, csgA, fdeC, fimH, gad, hlyE, lpfA, nlpI, terC, terC, traJ, traT, traT, traT, traT, traT, yehA, yehB, yehC, yehD	22	anr, astA, csgA, fdeC, fimH, gad, hlyE, lpfA, nlpI, terC, traJ, traT, yehA, yehB, yehC, yehD	16	0	0	5	ExPEC-potential	NA	IncFIB(AP001918), IncFII(29), IncFII(pSE11), IncI1-I(Alpha)
G423_11	G423	goat	Capra hircus	domestic	9/3/21	37.41	-122.21861	171	5178594	B1	443	N	O146:H21	32	tet(C)	tetracycline	1	1	N	aamR:FN554766, anr, cia, cif, csgA, eae-g02-theta, espA, espF, espJ, fdeC, fimH, gad, gad, hha, hlyE, lpfA, nleB, nleB, nleB, nlpI, papC, terC, terC, tir, traT, yehA, yehB, yehC, yehD	29	aamR:FN554766, anr, cia, cif, csgA, eae-g02-theta, espA, espF, espJ, fdeC, fimH, gad, hha, hlyE, lpfA, nleB, nlpI, papC, terC, tir, traT, yehA, yehB, yehC, yehD	25	1	0	5	ExPEC-potential	aEPEC	IncFIB(AP001918), IncFII(pSE11), IncI1-I(Alpha)
G423_24	G423	goat	Capra hircus	domestic	9/3/21	37.41	-122.21861	495	5106130	A	10	Y	:H25	27	tet(C)	tetracycline	1	1	N	AslA, anr, astA, csgA, fdeC, fimH, gad, gad, hlyE, nlpI, terC, terC, traJ, traT, yehA, yehB, yehC, yehD	18	AslA, anr, astA, csgA, fdeC, fimH, gad, hlyE, nlpI, terC, traJ, traT, yehA, yehB, yehC, yehD	16	0	0	4	ExPEC-like	NA	IncFIA, IncFIB(AP001918), IncFII(29), IncI1-I(Alpha), IncI2(Delta)
G423_27	G423	goat	Capra hircus	domestic	9/3/21	37.41	-122.21861	382	5186960	B1	442	N	O146:H21	32	tet(C)	tetracycline	1	1	N	aamR:FN554766, anr, cia, cif, csgA, eae-g02-theta, espA, espF, espJ, fdeC, fimH, gad, hha, hlyE, lpfA, nleB, nleB, nleB, nlpI, papC, terC, terC, tir, traT, yehA, yehB, yehC, yehD	28	aamR:FN554766, anr, cia, cif, csgA, eae-g02-theta, espA, espF, espJ, fdeC, fimH, gad, hha, hlyE, lpfA, nleB, nlpI, papC, terC, tir, traT, yehA, yehB, yehC, yehD	25	1	0	5	ExPEC-potential	aEPEC	IncFIB(AP001918), IncFII(pSE11), IncI1-I(Alpha)
G423_30	G423	goat	Capra hircus	domestic	9/3/21	37.41	-122.21861	492	5106745	A	10	Y	:H25	27	tet(C)	tetracycline	1	1	N	AslA, anr, astA, csgA, fdeC, fimH, gad, gad, hlyE, nlpI, terC, terC, traJ, traT, yehA, yehB, yehC, yehD	18	AslA, anr, astA, csgA, fdeC, fimH, gad, hlyE, nlpI, terC, traJ, traT, yehA, yehB, yehC, yehD	16	0	0	4	ExPEC-like	NA	IncFIA, IncFIB(AP001918), IncFII(29), IncI1-I(Alpha), IncI2(Delta)
G423_38	G423	goat	Capra hircus	domestic	9/3/21	37.41	-122.21861	579	5311515	B1	442	N	O146:H21	32	tet(C)	tetracycline	1	1	N	aamR:FN554766, anr, cia, cif, csgA, espJ, fdeC, fimH, gad, gad, hlyE, hlyE, lpfA, nleB, nleB, nlpI, papC, terC, terC, traT, yehA, yehB, yehC, yehD	24	aamR:FN554766, anr, cia, cif, csgA, espJ, fdeC, fimH, gad, hlyE, lpfA, nleB, nlpI, papC, terC, traT, yehA, yehB, yehC, yehD	20	1	0	5	ExPEC-potential	NA	IncFIB(AP001918), IncFII(pSE11), IncI1-I(Alpha)
H405_12	H405	horse	Equus caballus	domestic	6/23/21	37.41167	-122.2375	138	5194826	B2	73	Y	O6:H1	714	None	Sensitive	0	0	N	AslA, afaA, afaB, afaB, astA, cea, cea, chuA, clbB, cnf2, csgA, fdeC, fimH, focCsfaE, focI, fyuA, gad, gad, hha, iha, iroN, irp2, iss, iucC, iutA, kpsE, kpsMII_K5, mchB, mchC, mchF, mcmA, nlpI, ompT, papA_F43, pic, sat, sitA, tcpC, terC, terC, tia, traJ, traT, usp, vat, yehA, yehB, yehC, yehD, yfcV	50	AslA, afaA, afaB, astA, cea, chuA, clbB, cnf2, csgA, fdeC, fimH, focCsfaE, focI, fyuA, gad, hha, iha, iroN, irp2, iss, iucC, iutA, kpsE, kpsMII_K5, mchB, mchC, mchF, mcmA, nlpI, ompT, papA_F43, pic, sat, sitA, tcpC, terC, tia, traJ, traT, usp, vat, yehA, yehB, yehC, yehD, yfcV	46	5	4	21	ExPEC	UPEC	IncFIA(HI1), IncFII(pRSB107)
H405_15	H405	horse	Equus caballus	domestic	6/23/21	37.41167	-122.2375	115	4743606	A	10	Y	O45:H16	566	None	Sensitive	0	0	N	AslA, F17A, F17C, F17D, F17G, csgA, fdeC, fimH, gad, gad, hha, hlyE, hra, mchF, nlpI, terC, terC, yehA, yehB, yehC, yehD	21	AslA, F17A, F17C, F17D, F17G, csgA, fdeC, fimH, gad, hha, hlyE, hra, mchF, nlpI, terC, yehA, yehB, yehC, yehD	19	0	0	3	ExPEC-like	NA	ColpVC
H406_04	H406	horse	Equus caballus	domestic	6/23/21	37.41361	-122.22333	150	4903271	A	1277	N	OX25:H28	562	aph(6)-Id, aph(3'')-Ib, aph(3'')-Ib, sul2, dfrA14	streptomycin, kanamycin, trimethoprim, sulfisoxazole	5	4	Y	AslA, csgA, espY2:000868321, fdeC, fimH, gad, gad, hlyE, nlpI, terC, terC, yehB, yehC, yehD	14	AslA, csgA, espY2:000868321, fdeC, fimH, gad, hlyE, nlpI, terC, yehB, yehC, yehD	12	0	0	2	ExPEC-like	NA	p0111
H406_05	H406	horse	Equus caballus	domestic	6/23/21	37.41361	-122.22333	123	5261509	D	5771	N	:H15	1001	None	Sensitive	0	0	N	AslA, air, chuA, csgA, eilA, espY2:000868321, fdeC, fimH, gad, gad, hha, hlyE, kpsE, kpsMII_K5, lpfA, nlpI, terC, terC, tia, traT, yehA, yehB, yehC, yehD	24	AslA, air, chuA, csgA, eilA, espY2:000868321, fdeC, fimH, gad, hha, hlyE, kpsE, kpsMII_K5, lpfA, nlpI, terC, tia, traT, yehA, yehB, yehC, yehD	22	1	1	5	ExPEC-potential	NA	IncFII(pHN7A8)
H407_04	H407	horse	Equus caballus	domestic	6/23/21	37.41278	-122.23028	94	4616138	A	13014	N	O79:H4	27	None	Sensitive	0	0	N	AslA, csgA, fimH, gad, gad, hlyE, nlpI, terC, terC, yehA, yehB, yehC, yehD	13	AslA, csgA, fimH, gad, hlyE, nlpI, terC, yehA, yehB, yehC, yehD	11	0	0	2	ExPEC-like	NA	IncFIB(K)
H407_10	H407	horse	Equus caballus	domestic	6/23/21	37.41278	-122.23028	118	4851312	A	2035	N	O93:H19	32	None	Sensitive	0	0	N	csgA, fdeC, fimH, gad, gad, hlyE, lpfA, nlpI, terC, terC, yehA, yehB, yehC, yehD	14	csgA, fdeC, fimH, gad, hlyE, lpfA, nlpI, terC, yehA, yehB, yehC, yehD	12	0	0	3	ExPEC-like	NA	NA
H407_13	H407	horse	Equus caballus	domestic	6/23/21	37.41278	-122.23028	236	4982985	D	1204	N	O133:H29	31	None	Sensitive	0	0	N	AslA, air, chuA, chuA, chuA, chuA, chuA, csgA, eilA, espY2:000868321, fdeC, fimH, gad, gad, hlyE, nlpI, terC, terC, yehA, yehB, yehC, yehD	22	AslA, air, chuA, csgA, eilA, espY2:000868321, fdeC, fimH, gad, hlyE, nlpI, terC, yehA, yehB, yehC, yehD	16	0	1	2	ExPEC-like	NA	NA
H408_01	H408	horse	Equus caballus	domestic	6/23/21	37.41234	-122.23556	162	4560099	A	2035	N	O93:H19	32	None	Sensitive	0	0	N	csgA, fdeC, fimH, gad, hlyE, lpfA, nlpI, terC, terC, yehA, yehB, yehC, yehD	13	csgA, fdeC, fimH, gad, hlyE, lpfA, nlpI, terC, yehA, yehB, yehC, yehD	12	0	0	3	ExPEC-like	NA	NA
H412_07	H412	horse	Equus caballus	domestic	3/7/21	37.41222	-122.22139	29	4627033	B1	603	N	O166:H16	25	aadA5, aph(6)-Id, aph(3'')-Ib, aac(3)-IId, aph(3')-Ia, blaCTX-M-1, sul1, sul2, dfrA17	gentamicin, streptomycin, kanamycin, ampicillin, ceftriaxone, trimethoprim, sulfisoxazole	9	9	Y	csgA, fimH, gad, hlyE, lpfA, nlpI, terC, terC, yehA, yehB, yehC, yehD	12	csgA, fimH, gad, hlyE, lpfA, nlpI, terC, yehA, yehB, yehC, yehD	11	0	0	3	ExPEC-like	NA	IncQ1
H414_01	H414	horse	Equus caballus	domestic	8/13/21	37.41278	-122.23028	642	4621787	A	10	Y	O83:H32	24	None	Sensitive	0	0	N	AslA, csgA, fimH, fimH, gad, gad, hlyE, nlpI, terC, terC, yehA, yehB, yehC, yehD	14	AslA, csgA, fimH, gad, hlyE, nlpI, terC, yehA, yehB, yehC, yehD	11	0	0	2	ExPEC-like	NA	NA
H414_08	H414	horse	Equus caballus	domestic	8/13/21	37.41278	-122.23028	569	4597041	A	10	Y	O83:H32	24	None	Sensitive	0	0	N	AslA, csgA, fimH, fimH, gad, gad, hlyE, nlpI, terC, terC, yehA, yehB, yehC, yehD	14	AslA, csgA, fimH, gad, hlyE, nlpI, terC, yehA, yehB, yehC, yehD	11	0	0	2	ExPEC-like	NA	NA
H414_10	H414	horse	Equus caballus	domestic	8/13/21	37.41222	-122.22139	84	4739283	B1	4400	N	O156:H28	1085	None	Sensitive	0	0	N	F17A, F17C, F17D, F17G, csgA, fdeC, fimH, gad, gad, hha, hlyE, hra, lpfA, nlpI, terC, terC, yehA, yehB, yehC, yehD	20	F17A, F17C, F17D, F17G, csgA, fdeC, fimH, gad, hha, hlyE, hra, lpfA, nlpI, terC, yehA, yehB, yehC, yehD	18	0	0	4	ExPEC-like	NA	NA
H430_01	H430	horse	Equus caballus	domestic	7/1/21	37.41222	-122.22667	591	4979338	B2	6527	N	O25:H10	1019	None	Sensitive	0	0	N	AslA, afaA, afaB, afaB, chuA, clbB, csgA, fdeC, fimH, focC, focG, fyuA, gad, iroN, irp2, iss, iss, kpsE, kpsMII_K1, mchB, mchC, mchF, mcmA, neuC, nlpI, ompT, papA_F12, papC, sfaD, sitA, tcpC, terC, terC, usp, vat, yehA, yehB, yehC, yehD, yfcV	40	AslA, afaA, afaB, chuA, clbB, csgA, fdeC, fimH, focC, focG, fyuA, gad, iroN, irp2, iss, kpsE, kpsMII_K1, mchB, mchC, mchF, mcmA, neuC, nlpI, ompT, papA_F12, papC, sfaD, sitA, tcpC, terC, usp, vat, yehA, yehB, yehC, yehD, yfcV	37	4	4	15	ExPEC	UPEC	NA
H430_06	H430	horse	Equus caballus	domestic	7/1/21	37.41222	-122.22667	480	4572915	A	3211	N	O81:H27	1295	None	Sensitive	0	0	N	AslA, csgA, espY2:000868321, fimH, gad, gad, hlyE, nlpI, terC, terC, yehA, yehB, yehC, yehD	14	AslA, csgA, espY2:000868321, fimH, gad, hlyE, nlpI, terC, yehA, yehB, yehC, yehD	12	0	0	2	ExPEC-like	NA	IncFIB(K), IncY
H430_16	H430	horse	Equus caballus	domestic	7/1/21	37.41222	-122.22667	573	4660612	A	10	Y	O28/42:H37	24	None	Sensitive	0	0	N	AslA, csgA, fimH, fimH, gad, gad, hlyE, iss, nlpI, ompT, terC, terC, yehA, yehB, yehC, yehD	16	AslA, csgA, fimH, gad, hlyE, iss, nlpI, ompT, terC, yehA, yehB, yehC, yehD	13	0	0	4	ExPEC-like	NA	IncFIB(K)
H430_20	H430	horse	Equus caballus	domestic	7/1/21	37.41222	-122.22667	608	5011852	B1	1079	N	O6:H49	32	aph(6)-Id, aph(3'')-Ib, aph(3'')-Ib, sul2, dfrA14	streptomycin, kanamycin, trimethoprim, sulfisoxazole	5	4	Y	csgA, fdeC, fimH, gad, gad, hlyE, lpfA, nlpI, terC, terC, yehA, yehB, yehC, yehD	14	csgA, fdeC, fimH, gad, hlyE, lpfA, nlpI, terC, yehA, yehB, yehC, yehD	12	0	0	3	ExPEC-like	NA	NA
L385_13	L385	western fence lizard	Sceloporus occidentalis	wild	6/18/21	37.40556	-122.23972	246	5044980	B2	2808	N	B15/O112:H1	1404	None	Sensitive	0	0	N	AslA, anr, cba, chuA, chuA, cia, cma, cma, cma, colE6, csgA, dhaK, fdeC, fimH, fyuA, gad, gad, ibeA, irp2, nlpI, ompT, pic, terC, terC, traT, vat, yehA, yehB, yehC, yehD, yfcV	31	AslA, anr, cba, chuA, cia, cma, colE6, csgA, dhaK, fdeC, fimH, fyuA, gad, ibeA, irp2, nlpI, ompT, pic, terC, traT, vat, yehA, yehB, yehC, yehD, yfcV	26	0	4	9	UPEC	ExPEC-potential	Col156
L385_17_2	L385	western fence lizard	Sceloporus occidentalis	wild	6/18/21	37.40556	-122.23972	473	5043208	B2	2808	N	B15/O112:H1	1404	None	Sensitive	0	0	N	AslA, anr, cba, chuA, chuA, cia, cma, cma, cma, colE6, csgA, dhaK, fdeC, fimH, fyuA, gad, gad, ibeA, irp2, nlpI, ompT, pic, terC, terC, traT, vat, yehA, yehB, yehC, yehD, yfcV	31	AslA, anr, cba, chuA, cia, cma, colE6, csgA, dhaK, fdeC, fimH, fyuA, gad, ibeA, irp2, nlpI, ompT, pic, terC, traT, vat, yehA, yehB, yehC, yehD, yfcV	26	0	4	9	UPEC	ExPEC-potential	Col156
O426_01	O426	opossum	Didelphis marsupialis	wild	10/1/21	37.40955	-122.23877	287	4902454	D	69	Y	O15:H18	1380	None	Sensitive	0	0	N	AslA, air, chuA, csgA, eilA, etpD, fdeC, fimH, fyuA, gad, gad, hha, hha, hlyE, irp2, iss, kpsE, kpsE, kpsMII_K5, lpfA, nlpI, ompT, sitA, terC, terC, yehA, yehB, yehC, yehD	29	AslA, air, chuA, csgA, eilA, etpD, fdeC, fimH, fyuA, gad, hha, hlyE, irp2, iss, kpsE, kpsMII_K5, lpfA, nlpI, ompT, sitA, terC, yehA, yehB, yehC, yehD	25	1	2	8	ExPEC-potential	NA	NA
O426_05	O426	opossum	Didelphis marsupialis	wild	10/1/21	37.40955	-122.23877	404	5145105	B2	127	Y	O6:H31	2	None	Sensitive	0	0	N	AslA, chuA, clbB, colE6, csgA, fdeC, fimH, fyuA, gad, hha, hha, hlyA, hra, hra, iroN, iroN, irp2, irp2, irp2, iss, kpsE, kpsMII, mcmA, nlpI, ompT, papA_fsiA_F16, papC, pic, pic, sfaD, sfaE, sfaS, sitA, terC, terC, usp, vat, yehA, yehB, yehC, yehD, yfcV	42	AslA, chuA, clbB, colE6, csgA, fdeC, fimH, fyuA, gad, hha, hlyA, hra, iroN, irp2, iss, kpsE, kpsMII, mcmA, nlpI, ompT, papA_fsiA_F16, papC, pic, sfaD, sfaE, sfaS, sitA, terC, usp, vat, yehA, yehB, yehC, yehD, yfcV	35	3	4	14	ExPEC	UPEC	Col156, IncY
O426_14	O426	opossum	Didelphis marsupialis	wild	10/1/21	37.40955	-122.23877	681	4685010	B2	3306	N	:H45	9	None	Sensitive	0	0	N	AslA, chuA, csgA, dhaK, fdeC, fimH, fimH, fyuA, fyuA, gad, gad, gad, hra, hra, ibeA, irp2, iss, nlpI, ompT, pic, shiB, sitA, terC, terC, vat, yehA, yehB, yehC, yehD, yfcV	30	AslA, chuA, csgA, dhaK, fdeC, fimH, fyuA, gad, hra, ibeA, irp2, iss, nlpI, ompT, pic, shiB, sitA, terC, vat, yehA, yehB, yehC, yehD, yfcV	24	0	4	9	UPEC	ExPEC-potential	NA
O426_16	O426	opossum	Didelphis marsupialis	wild	10/1/21	37.40955	-122.23877	590	4685095	B2	3306	N	:H45	9	None	Sensitive	0	0	N	AslA, chuA, csgA, dhaK, fdeC, fimH, fimH, fyuA, fyuA, gad, gad, gad, hra, hra, ibeA, irp2, iss, nlpI, ompT, pic, shiB, sitA, terC, terC, vat, yehA, yehB, yehC, yehD, yfcV	30	AslA, chuA, csgA, dhaK, fdeC, fimH, fyuA, gad, hra, ibeA, irp2, iss, nlpI, ompT, pic, shiB, sitA, terC, vat, yehA, yehB, yehC, yehD, yfcV	24	0	4	9	UPEC	ExPEC-potential	NA
O426_24	O426	opossum	Didelphis marsupialis	wild	10/1/21	37.40955	-122.23877	554	4689245	B2	3306	N	:H45	9	None	Sensitive	0	0	N	AslA, chuA, csgA, dhaK, fdeC, fimH, fimH, fyuA, fyuA, gad, gad, gad, hra, hra, ibeA, irp2, iss, nlpI, ompT, pic, shiB, sitA, terC, terC, vat, yehA, yehB, yehC, yehD, yfcV	30	AslA, chuA, csgA, dhaK, fdeC, fimH, fyuA, gad, hra, ibeA, irp2, iss, nlpI, ompT, pic, shiB, sitA, terC, vat, yehA, yehB, yehC, yehD, yfcV	24	0	4	9	UPEC	ExPEC-potential	NA
O426_31	O426	opossum	Didelphis marsupialis	wild	10/1/21	37.40955	-122.23877	452	5045465	B1	2307	N	O103:H2	32	fosA7	fosfomycin	1	1	N	csgA, fdeC, fimH, gad, gad, gad, hha, hlyE, hra, lpfA, nlpI, papC, shiB, terC, terC, yehA, yehB, yehC, yehD	19	csgA, fdeC, fimH, gad, hha, hlyE, hra, lpfA, nlpI, papC, shiB, terC, yehA, yehB, yehC, yehD	16	1	0	4	ExPEC-like	NA	NA
P12_04	P12	puma	Puma concolor	wild	10/26/17	37.41206	-122.22655	48	5224104	A	10	Y	O74:H39	27	None	Sensitive	0	0	N	AslA, csgA, fdeC, fimH, fyuA, gad, gad, hlyE, irp2, iss, nlpI, papC, shiA, terC, terC, terC, tia, yehA, yehB, yehC, yehD	21	AslA, csgA, fdeC, fimH, fyuA, gad, hlyE, irp2, iss, nlpI, papC, shiA, terC, tia, yehA, yehB, yehC, yehD	18	1	1	4	ExPEC-like	NA	IncFIB(AP001918), IncFII(pCoo)
P23_09	P23	puma	Puma concolor	wild	10/27/17	37.39977	-122.22748	120	4721346	B2	357	N	O13:H4	21	None	Sensitive	0	0	N	AslA, chuA, chuA, csgA, dhaK, fdeC, fimH, fyuA, gad, gad, ibeA, irp2, iss, kpsE, kpsMII_K1, neuC, nlpI, ompT, sitA, terC, terC, usp, vat, yehA, yehB, yehC, yehD, yfcV	28	AslA, chuA, csgA, dhaK, fdeC, fimH, fyuA, gad, ibeA, irp2, iss, kpsE, kpsMII_K1, neuC, nlpI, ompT, sitA, terC, usp, vat, yehA, yehB, yehC, yehD, yfcV	25	1	4	10	UPEC	ExPEC-potential	NA
P23_11	P23	puma	Puma concolor	wild	10/27/17	37.39977	-122.22748	206	5276282	A	325	N	O15:H16	34	None	Sensitive	0	0	N	anr, astA, csgA, eltIIAB-a, espP, estap-STa4, faeC, faeD, fimH, fimH, gad, gad, gad, hha, hlyE, iss, iss, lpfA, lpfA, nlpI, stx2g-O2-7v, terC, terC, traT, yehA, yehB, yehC, yehD, stx2	29	anr, astA, csgA, eltIIAB-a, espP, estap-STa4, faeC, faeD, fimH, gad, hha, hlyE, iss, lpfA, nlpI, stx2g-O2-7v, terC, traT, yehA, yehB, yehC, yehD, stx2	23	0	0	6	ExPEC-potential	STEC	IncFIB(AP001918)
P23_14	P23	puma	Puma concolor	wild	10/27/17	37.39977	-122.22748	369	4733184	B1	442	N	O91:H21	32	None	Sensitive	0	0	N	csgA, fdeC, fimH, gad, hlyE, iss, lpfA, nlpI, ompT, pic, terC, terC, tibC, yehA, yehB, yehC, yehD	17	csgA, fdeC, fimH, gad, hlyE, iss, lpfA, nlpI, ompT, pic, terC, tibC, yehA, yehB, yehC, yehD	16	0	0	6	ExPEC-potential	NA	NA
P23_17	P23	puma	Puma concolor	wild	10/27/17	37.39977	-122.22748	40	5226445	A	10	Y	O74:H39	27	None	Sensitive	0	0	N	AslA, csgA, fdeC, fimH, fyuA, gad, gad, hlyE, irp2, iss, nlpI, papC, shiA, terC, terC, terC, tia, yehA, yehB, yehC, yehD	21	AslA, csgA, fdeC, fimH, fyuA, gad, hlyE, irp2, iss, nlpI, papC, shiA, terC, tia, yehA, yehB, yehC, yehD	18	1	1	4	ExPEC-like	NA	IncFIB(AP001918), IncFII(pCoo)
P242_01	P242	puma	Puma concolor	wild	4/24/18	37.403569	-122.22889	38	4845163	E	5979	N	O126:H19	124	None	Sensitive	0	0	N	AslA, air, chuA, chuA, chuA, csgA, eilA, espY2:000868321, fdeC, fimH, gad, gad, hha, hlyE, hra, iss, nlpI, ompT, ompT, terC, terC, yehA, yehB, yehC, yehD	25	AslA, air, chuA, csgA, eilA, espY2:000868321, fdeC, fimH, gad, hha, hlyE, hra, iss, nlpI, ompT, terC, yehA, yehB, yehC, yehD	20	0	1	5	ExPEC-potential	NA	NA
P324_02	P324	puma	Puma concolor	wild	11/2/18	37.411009	-122.23775	72	4967834	B2	428	N	O120:H4	22	None	Sensitive	0	0	N	AslA, anr, cdt-IVB, chuA, cia, csgA, cvaC, dhaK, etsC, fdeC, fimH, fyuA, gad, gad, gad, hlyF, ibeA, iroN, irp2, iss, iss, iss, iss, iss, kpsE, kpsMII_K1, mchF, neuC, nlpI, ompT, ompT, papC, sitA, terC, terC, traT, usp, vat, yehA, yehB, yehC, yehD, yfcV	43	AslA, anr, cdt-IVB, chuA, cia, csgA, cvaC, dhaK, etsC, fdeC, fimH, fyuA, gad, hlyF, ibeA, iroN, irp2, iss, kpsE, kpsMII_K1, mchF, neuC, nlpI, ompT, papC, sitA, terC, traT, usp, vat, yehA, yehB, yehC, yehD, yfcV	35	2	4	16	ExPEC	UPEC	IncFIB(AP001918), IncFII
P324_03	P324	puma	Puma concolor	wild	11/2/18	37.411009	-122.23775	76	4935452	B1	602	N	:H21	86	None	Sensitive	0	0	N	csgA, faeI, faeJ, fdeC, fimH, gad, hha, hlyE, hra, iss, lpfA, mcbA, nlpI, terC, terC, traT, yehA, yehB, yehC, yehD	20	csgA, faeI, faeJ, fdeC, fimH, gad, hha, hlyE, hra, iss, lpfA, mcbA, nlpI, terC, traT, yehA, yehB, yehC, yehD	19	0	0	7	ExPEC-potential	NA	IncB/O/K/Z, IncFII, IncFII(pCoo), IncX1
P328_07	P328	puma	Puma concolor	wild	11/13/18	37.40177	-122.23287	78	5045692	D	69	Y	O17or77:H18	27	None	Sensitive	0	0	N	AslA, air, anr, chuA, csgA, eilA, fdeC, fimH, gad, hha, hlyE, iss, kpsE, kpsMIII_K98, lpfA, nlpI, ompT, papC, sitA, terC, terC, traT, traT, yehA, yehB, yehC, yehD	27	AslA, air, anr, chuA, csgA, eilA, fdeC, fimH, gad, hha, hlyE, iss, kpsE, kpsMIII_K98, lpfA, nlpI, ompT, papC, sitA, terC, traT, yehA, yehB, yehC, yehD	25	2	1	8	ExPEC	NA	IncFIB(AP001918)
P364_10	P364	puma	Puma concolor	wild	3/29/21	37.4075	-122.21861	87	4632601	cryptic clades	13013	N	:uncertain	*	None	Sensitive	0	0	N	AslA, chuA, csgA, fimH, gad, kpsE, kpsE, kpsMII, nlpI, terC, terC, tibC, tibC, traT, yehA, yehB, yehD	17	AslA, chuA, csgA, fimH, gad, kpsE, kpsMII, nlpI, terC, tibC, traT, yehA, yehB, yehD	14	1	1	4	ExPEC-like	NA	IncFIB(AP001918)
P369_04	P369	puma	Puma concolor	wild	3/29/21	37.4075	-122.21861	68	4746074	cryptic clades	5540	N	O133:H56	630	None	Sensitive	0	0	N	AslA, cdt-IVB, chuA, dhaK, dhaK, fimH, gad, kpsE, kpsMII_K1, neuC, neuC, nlpI, ompT, terC, terC, yehB, yehC, yehD	18	AslA, cdt-IVB, chuA, dhaK, fimH, gad, kpsE, kpsMII_K1, neuC, nlpI, ompT, terC, yehB, yehC, yehD	15	1	1	5	ExPEC-potential	NA	IncFIB(AP001918), IncFIB(AP001918), IncI2(Delta)
P401_04	P401	puma	Puma concolor	wild	6/23/21	37.41222	-122.22972	238	4579900	A	10	Y	O87:H39	27	None	Sensitive	0	0	N	AslA, csgA, fdeC, fimH, gad, gad, hlyE, nlpI, terC, terC, yehA, yehB, yehC, yehD	14	AslA, csgA, fdeC, fimH, gad, hlyE, nlpI, terC, yehA, yehB, yehC, yehD	12	0	0	2	ExPEC-like	NA	NA
P81_03	P81	puma	Puma concolor	wild	11/1/17	37.40815	-122.23811	62	4560595	A	10	Y	O113:H4	24	None	Sensitive	0	0	N	AslA, csgA, fimH, fimH, gad, gad, hha, hlyE, iss, nlpI, terC, terC, yehA, yehB, yehC, yehD	16	AslA, csgA, fimH, gad, hha, hlyE, iss, nlpI, terC, yehA, yehB, yehC, yehD	13	0	0	3	ExPEC-like	NA	NA
R371_08	R371	rabbit	Lagomorph	wild	3/7/21	37.41278	-122.22611	301	4966565	B2	428	N	O120:H4	22	None	Sensitive	0	0	N	AslA, anr, cdt-IVB, chuA, cia, csgA, cvaC, dhaK, etsC, fdeC, fimH, fyuA, gad, hlyF, ibeA, iroN, irp2, iss, iss, iss, kpsE, kpsMII_K1, mchF, neuC, nlpI, ompT, ompT, papC, sitA, terC, terC, traT, usp, vat, yehA, yehB, yehC, yehD, yfcV	39	AslA, anr, cdt-IVB, chuA, cia, csgA, cvaC, dhaK, etsC, fdeC, fimH, fyuA, gad, hlyF, ibeA, iroN, irp2, iss, kpsE, kpsMII_K1, mchF, neuC, nlpI, ompT, papC, sitA, terC, traT, usp, vat, yehA, yehB, yehC, yehD, yfcV	35	2	4	16	ExPEC	UPEC	IncFIB(AP001918), IncFII
R371_10	R371	rabbit	Lagomorph	wild	3/7/21	37.41278	-122.22611	430	4974577	B2	428	N	O120:H4	22	None	Sensitive	0	0	N	AslA, anr, cdt-IVB, chuA, cia, csgA, cvaC, dhaK, etsC, fdeC, fimH, fyuA, gad, hlyF, ibeA, iroN, irp2, iss, iss, iss, kpsE, kpsMII_K1, mchF, neuC, nlpI, ompT, ompT, papC, sitA, terC, terC, traT, usp, vat, yehA, yehB, yehC, yehD, yfcV	39	AslA, anr, cdt-IVB, chuA, cia, csgA, cvaC, dhaK, etsC, fdeC, fimH, fyuA, gad, hlyF, ibeA, iroN, irp2, iss, kpsE, kpsMII_K1, mchF, neuC, nlpI, ompT, papC, sitA, terC, traT, usp, vat, yehA, yehB, yehC, yehD, yfcV	35	2	4	16	ExPEC	UPEC	IncFIB(AP001918), IncFII
R371_13	R371	rabbit	Lagomorph	wild	3/7/21	37.41278	-122.22611	543	4972946	B2	428	N	O120:H4	22	None	Sensitive	0	0	N	AslA, anr, cdt-IVB, chuA, cia, csgA, cvaC, dhaK, etsC, fdeC, fimH, fyuA, gad, hlyF, ibeA, iroN, irp2, iss, iss, iss, kpsE, kpsMII_K1, mchF, neuC, nlpI, ompT, ompT, papC, sitA, terC, terC, traT, usp, vat, yehA, yehB, yehC, yehD, yfcV	39	AslA, anr, cdt-IVB, chuA, cia, csgA, cvaC, dhaK, etsC, fdeC, fimH, fyuA, gad, hlyF, ibeA, iroN, irp2, iss, kpsE, kpsMII_K1, mchF, neuC, nlpI, ompT, papC, sitA, terC, traT, usp, vat, yehA, yehB, yehC, yehD, yfcV	35	2	4	16	ExPEC	UPEC	IncFIB(AP001918), IncFII
S02_01	S02	ground squirrel	Otospermophilus beecheyi	wild	4/30/20	37.40497	-122.24043	62	5164411	D	108	N	O13:H15	48	None	Sensitive	0	0	N	AslA, air, chuA, csgA, eilA, espY2:000868321, fdeC, fimH, gad, gad, hlyE, kpsE, kpsMII, nlpI, shiB, sitA, stx2n-O23-2017C-4317, terC, terC, traT, yehA, yehB, yehC, yehD, stx2	25	AslA, air, chuA, csgA, eilA, espY2:000868321, fdeC, fimH, gad, hlyE, kpsE, kpsMII, nlpI, shiB, sitA, stx2n-O23-2017C-4317, terC, traT, yehA, yehB, yehC, yehD, stx2	23	1	1	5	ExPEC-potential	STEC	IncFIB(AP001918), IncFII(pHN7A8)
S03_02	S03	ground squirrel	Otospermophilus beecheyi	wild	4/30/20	37.40497	-122.24043	95	5106573	D	108	N	O13:H15	48	None	Sensitive	0	0	N	AslA, air, chuA, csgA, eilA, espY2:000868321, fdeC, fimH, gad, gad, hlyE, kpsE, kpsMII, nlpI, shiB, sitA, stx2n-O23-2017C-4317, terC, terC, traT, yehA, yehB, yehC, yehD, stx2	25	AslA, air, chuA, csgA, eilA, espY2:000868321, fdeC, fimH, gad, hlyE, kpsE, kpsMII, nlpI, shiB, sitA, stx2n-O23-2017C-4317, terC, traT, yehA, yehB, yehC, yehD, stx2	23	1	1	5	ExPEC-potential	STEC	IncFIB(AP001918), IncFII(pHN7A8)
S04_07	S04	ground squirrel	Otospermophilus beecheyi	wild	6/1/17	37.40497	-122.24043	139	4952069	B2	3693	N	B9:H18	225	None	Sensitive	0	0	N	AslA, anr, astA, cdt-IIIB, chuA, csgA, dhaK, fdeC, fimH, fyuA, gad, gad, ibeA, irp2, irp2, iss, iss, kpsE, kpsMII_K5, nlpI, ompT, sitA, terC, terC, traT, usp, vat, yehA, yehB, yehC, yehD, yfcV	32	AslA, anr, astA, cdt-IIIB, chuA, csgA, dhaK, fdeC, fimH, fyuA, gad, ibeA, irp2, iss, kpsE, kpsMII_K5, nlpI, ompT, sitA, terC, traT, usp, vat, yehA, yehB, yehC, yehD, yfcV	28	1	4	11	UPEC	ExPEC-potential	IncFIB(AP001918), IncFII(pHN7A8)
S04_13	S04	ground squirrel	Otospermophilus beecheyi	wild	6/1/17	37.40497	-122.24043	123	4927848	B2	3696	N	B9:H18	225	None	Sensitive	0	0	N	AslA, anr, astA, cdt-IIIB, chuA, csgA, dhaK, fdeC, fimH, fyuA, gad, gad, ibeA, irp2, irp2, iss, iss, kpsE, kpsMII_K5, nlpI, ompT, sitA, terC, terC, traT, usp, vat, yehA, yehB, yehC, yehD, yfcV	32	AslA, anr, astA, cdt-IIIB, chuA, csgA, dhaK, fdeC, fimH, fyuA, gad, ibeA, irp2, iss, kpsE, kpsMII_K5, nlpI, ompT, sitA, terC, traT, usp, vat, yehA, yehB, yehC, yehD, yfcV	28	1	4	11	UPEC	ExPEC-potential	IncFIB(AP001918), IncFII(pHN7A8)
S04_15	S04	ground squirrel	Otospermophilus beecheyi	wild	6/1/17	37.40497	-122.24043	411	4906321	B2	3693	N	B9:H18	225	None	Sensitive	0	0	N	AslA, anr, astA, cdt-IIIB, chuA, csgA, dhaK, fdeC, fimH, fyuA, gad, ibeA, irp2, irp2, iss, iss, kpsE, kpsMII_K5, nlpI, ompT, sitA, terC, terC, traT, usp, vat, yehA, yehB, yehC, yehD, yfcV	31	AslA, anr, astA, cdt-IIIB, chuA, csgA, dhaK, fdeC, fimH, fyuA, gad, ibeA, irp2, iss, kpsE, kpsMII_K5, nlpI, ompT, sitA, terC, traT, usp, vat, yehA, yehB, yehC, yehD, yfcV	28	1	4	11	UPEC	ExPEC-potential	IncFIB(AP001918), IncFII(pHN7A8)
T333_01	T333	turkey	Meleagris gallopavo	wild	7/10/19	37.4121	-122.23637	72	4744183	B1	2164	N	O74:H28	68	None	Sensitive	0	0	N	anr, cba, cma, csgA, fdeC, fimH, gad, hlyE, iss, lpfA, nlpI, terC, terC, traJ, traT, yehA, yehB, yehC, yehD	19	anr, cba, cma, csgA, fdeC, fimH, gad, hlyE, iss, lpfA, nlpI, terC, traJ, traT, yehA, yehB, yehC, yehD	18	0	0	6	ExPEC-potential	NA	IncFII
T333_08	T333	turkey	Meleagris gallopavo	wild	7/10/19	37.4121	-122.23637	69	4890587	D	1567	N	:H48	218	None	Sensitive	0	0	N	AslA, air, anr, cba, chuA, cma, csgA, eilA, espY2:000868321, fdeC, fimH, gad, hlyE, iss, nlpI, sitA, terC, terC, traJ, traT, yehA, yehB, yehC, yehD	24	AslA, air, anr, cba, chuA, cma, csgA, eilA, espY2:000868321, fdeC, fimH, gad, hlyE, iss, nlpI, sitA, terC, traJ, traT, yehA, yehB, yehC, yehD	23	0	1	6	ExPEC-potential	NA	IncFII
T333_13	T333	turkey	Meleagris gallopavo	wild	7/10/19	37.4121	-122.23637	106	4742014	B1	3257	N	O104:H7	32	None	Sensitive	0	0	N	csgA, fdeC, fimH, gad, hlyE, lpfA, neuC, nlpI, terC, terC, yehA, yehB, yehC, yehD	14	csgA, fdeC, fimH, gad, hlyE, lpfA, neuC, nlpI, terC, yehA, yehB, yehC, yehD	13	0	0	4	ExPEC-like	NA	NA
T333_19	T333	turkey	Meleagris gallopavo	wild	7/10/19	37.4121	-122.23637	61	4779362	B2	706	N	O85:H1	229	None	Sensitive	0	0	N	AslA, anr, cea, chuA, cia, cia, cma, cma, cma, csgA, cvaC, dhaK, fdeC, fimH, fyuA, fyuA, fyuA, gad, gad, ibeA, iroN, irp2, iss, mchF, nlpI, ompT, papC, sitA, terC, terC, traJ, traT, traT, usp, vat, yehA, yehB, yehC, yehD, yfcV	40	AslA, anr, cea, chuA, cia, cma, csgA, cvaC, dhaK, fdeC, fimH, fyuA, gad, ibeA, iroN, irp2, iss, mchF, nlpI, ompT, papC, sitA, terC, traJ, traT, usp, vat, yehA, yehB, yehC, yehD, yfcV	32	1	4	13	UPEC	ExPEC-potential	IncFIB(AP001918), IncFII
T333_20	T333	turkey	Meleagris gallopavo	wild	7/10/19	37.4121	-122.23637	56	4778200	B2	706	N	O85:H1	229	None	Sensitive	0	0	N	AslA, anr, cea, chuA, cia, cia, cma, cma, cma, csgA, cvaC, dhaK, fdeC, fimH, fyuA, fyuA, fyuA, gad, gad, gad, gad, ibeA, iroN, irp2, iss, mchF, nlpI, ompT, papC, sitA, terC, terC, traJ, traT, traT, usp, vat, yehA, yehB, yehC, yehD, yfcV	42	AslA, anr, cea, chuA, cia, cma, csgA, cvaC, dhaK, fdeC, fimH, fyuA, gad, ibeA, iroN, irp2, iss, mchF, nlpI, ompT, papC, sitA, terC, traJ, traT, usp, vat, yehA, yehB, yehC, yehD, yfcV	32	1	4	13	UPEC	ExPEC-potential	IncFIB(AP001918), IncFII
T334_11	T334	turkey	Meleagris gallopavo	wild	7/10/19	37.411009	-122.23775	363	4634786	B1	13011	N	B13:H16	259	None	Sensitive	0	0	N	csgA, fdeC, fimH, gad, gad, hlyE, lpfA, nlpI, terC, terC, yehA, yehB, yehC, yehD	14	csgA, fdeC, fimH, gad, hlyE, lpfA, nlpI, terC, yehA, yehB, yehC, yehD	12	0	0	3	ExPEC-like	NA	NA
T334_14	T334	turkey	Meleagris gallopavo	wild	7/10/19	37.411009	-122.23775	51	4632015	B1	13011	N	B13:H16	259	None	Sensitive	0	0	N	csgA, fdeC, fimH, gad, gad, gad, hlyE, lpfA, nlpI, terC, terC, yehA, yehB, yehC, yehD	15	csgA, fdeC, fimH, gad, hlyE, lpfA, nlpI, terC, yehA, yehB, yehC, yehD	12	0	0	3	ExPEC-like	NA	NA
T411_02	T411	turkey	Meleagris gallopavo	wild	3/7/21	37.413482	-122.22472	162	4540395	cryptic clades	7347	N	:H56	160	None	Sensitive	0	0	N	AslA, cdt-IVB, chuA, fimH, gad, gad, kpsE, kpsMII_K5, nlpI, ompT, terC, terC, yehB, yehD	14	AslA, cdt-IVB, chuA, fimH, gad, kpsE, kpsMII_K5, nlpI, ompT, terC, yehB, yehD	12	1	1	4	ExPEC-like	NA	NA
T411_09	T411	turkey	Meleagris gallopavo	wild	3/7/21	37.413482	-122.22472	331	5425428	D	115	N	O2:H6	270	None	Sensitive	0	0	N	AslA, aalF, aamR:FN554766, air, anr, chuA, cia, cma, cma, csgA, eilA, espY2:000868321, etsC, faeC, faeD, faeF, faeI, faeJ, fdeC, fimH, gad, gad, hha, hlyE, hlyF, iha, iss, iucC, iutA, kpsE, kpsMII_K5, nlpI, ompT, ompT, papC, sitA, terC, terC, traJ, traT, traT, traT, yehA, yehB, yehC, yehD	46	AslA, aalF, aamR:FN554766, air, anr, chuA, cia, cma, csgA, eilA, espY2:000868321, etsC, faeC, faeD, faeF, faeI, faeJ, fdeC, fimH, gad, hha, hlyE, hlyF, iha, iss, iucC, iutA, kpsE, kpsMII_K5, nlpI, ompT, papC, sitA, terC, traJ, traT, yehA, yehB, yehC, yehD	40	3	1	12	ExPEC	NA	ColpVC, IncFIB(AP001918), IncFII, IncI(Gamma)
T418_16	T418	turkey	Meleagris gallopavo	wild	8/13/21	37.40556	-122.23972	404	4706925	B2	636	N	O83:H7	75	dfrA14	trimethoprim	1	1	N	AslA, chuA, csgA, dhaK, fdeC, fimH, fyuA, gad, gad, ibeA, irp2, kpsE, kpsMII_K5, nlpI, ompT, sitA, tcpC, terC, terC, usp, vat, yehA, yehB, yehC, yehD, yfcV	26	AslA, chuA, csgA, dhaK, fdeC, fimH, fyuA, gad, ibeA, irp2, kpsE, kpsMII_K5, nlpI, ompT, sitA, tcpC, terC, usp, vat, yehA, yehB, yehC, yehD, yfcV	24	1	4	9	UPEC	ExPEC-potential	Col156
V362_08	V362	California vole	Microtus californicus	wild	2/19/21	37.40806	-122.22694	153	4736390	B1	1304	N	OX21:H7	32	None	Sensitive	0	0	N	csgA, fdeC, fimH, gad, hlyE, lpfA, nlpI, terC, terC, yehA, yehB, yehC, yehD	13	csgA, fdeC, fimH, gad, hlyE, lpfA, nlpI, terC, yehA, yehB, yehC, yehD	12	0	0	3	ExPEC-like	NA	IncFIB(AP001918), IncFII(pHN7A8)
We361_01	We361	long-tailed weasel	Mustela frenata	wild	2/19/21	37.40556	-122.23972	102	4702539	B1	1304	N	OX21:H7	32	None	Sensitive	0	0	N	csgA, fdeC, fimH, gad, hlyE, lpfA, nlpI, terC, terC, yehA, yehB, yehC, yehD	13	csgA, fdeC, fimH, gad, hlyE, lpfA, nlpI, terC, yehA, yehB, yehC, yehD	12	0	0	3	ExPEC-like	NA	IncFIB(AP001918), IncFII(pHN7A8)
We361_11	We361	long-tailed weasel	Mustela frenata	wild	2/19/21	37.40556	-122.23972	559	4736125	B1	1304	N	OX21:H7	32	None	Sensitive	0	0	N	colE6, csgA, fdeC, fimH, gad, hlyE, lpfA, nlpI, terC, terC, yehA, yehB, yehC, yehD	14	colE6, csgA, fdeC, fimH, gad, hlyE, lpfA, nlpI, terC, yehA, yehB, yehC, yehD	13	0	0	3	ExPEC-like	NA	Col156, IncFIB(AP001918), IncFII(pHN7A8)
Wo393_01	Wo393	dusky-footed woodrat	Neotoma fuscipes	wild	6/18/21	37.40556	-122.23722	275	6112447	B2	681	N	O8:H10	*	None	Sensitive	0	0	N	AslA, cea, chuA, clbB, csgA, fdeC, fimH, fimH, fimH, focCsfaE, focG, focI, fyuA, fyuA, gad, iroN, irp2, iss, mchB, mchC, mchF, mcmA, nlpI, ompT, pic, sitA, terC, terC, yehA, yehB, yehC, yehD, yfcV, yfcV	34	AslA, cea, chuA, clbB, csgA, fdeC, fimH, focCsfaE, focG, focI, fyuA, gad, iroN, irp2, iss, mchB, mchC, mchF, mcmA, nlpI, ompT, pic, sitA, terC, yehA, yehB, yehC, yehD, yfcV	29	1	3	13	UPEC	ExPEC-potential	NA
Wo393_03	Wo393	dusky-footed woodrat	Neotoma fuscipes	wild	6/18/21	37.40556	-122.23722	118	4974632	B2	681	N	O8:H10	*	None	Sensitive	0	0	N	AslA, cea, chuA, clbB, csgA, fdeC, fimH, fimH, fimH, focCsfaE, focG, focI, fyuA, fyuA, gad, gad, iroN, irp2, iss, mchB, mchC, mchF, mcmA, nlpI, ompT, pic, sitA, terC, terC, yehA, yehB, yehC, yehD, yfcV, yfcV	35	AslA, cea, chuA, clbB, csgA, fdeC, fimH, focCsfaE, focG, focI, fyuA, gad, iroN, irp2, iss, mchB, mchC, mchF, mcmA, nlpI, ompT, pic, sitA, terC, yehA, yehB, yehC, yehD, yfcV	29	1	3	13	UPEC	ExPEC-potential	NA
