# Supplementary material for: Impressive pan-genomic diversity of E. coli from a wild animal community near urban development reflects human impacts
Source: iScience. 2024 Feb 1;27(3):109072. doi: 10.1016/j.isci.2024.109072 (PMC10875580; doi:10.1016/j.isci.2024.109072)
Supplement: Table S6. AMR Sankey diagram metadata — For all 72 ARGs detected among 143 E coli genomes from JRBP, we report the isolate_ID, contig name carrying the ARG, the resistance gene name, percent identity, alignment length, coverage, position in reference and contig, phenotype, accession number, and genomic location prediction results from mlplasmids (Prob_Chromosome, Prob_Plasmid, Prediction) and MOB-suite (molecule_type, rep_type), and in cases where the two did not agree, the final call used to create the Sankey diagram for Figure 3. [file mmc5.csv]

Table S6. AMR Sankey diagram metadata
isolate_ID	Contig	Resistance gene	Identity	Alignment Length/Gene Length	Coverage	Position in reference	Position in contig	Phenotype	Accession no.	Prob_Chromosome	Prob_Plasmid	Prediction	Contig_length	molecule_type	final_call	primary_cluster_id	secondary_cluster_id	size	gc	md5	circularity_status	rep_type(s)	rep_type_accession(s)	relaxase_type(s)	relaxase_type_accession(s)	mpf_type	mpf_type_accession(s)	orit_type(s)	orit_accession(s)	predicted_mobility	mash_nearest_neighbor	mash_neighbor_distance	mash_neighbor_identification	repetitive_dna_id	repetitive_dna_type	filtering_reason
F322_07	NODE_3_length_339169_cov_13.024529	fosA7	94.09	423/423	100	1..423	12541..12963	Fosfomycin	LAPJ01000014	0.970813788	0.029186212	Chromosome	339169	chromosome	chromosome	-	-	339169	51.37969567	ed1e8dc3c4085c7531963d7de3d9b039	not tested	-	-	-	-	-	-	-	-	-	-	-	-	-	-	-
O426_31	NODE_68_length_9481_cov_159.255570	fosA7	94.09	423/423	100	1..423	7626..8048	Fosfomycin	LAPJ01000014	0.989523814	0.010476186	Chromosome	9481	chromosome	chromosome	-	-	9481	43.64518511	44622c5216b79161840581040bfe6e0c	not tested	-	-	-	-	-	-	-	-	-	-	-	-	-	-	-
C421_10	NODE_55_length_12782_cov_205.246641	floR	98.19	1214/1215	99.91769547	1..1214	4429..5642	Chloramphenicol, Florfenicol	AF118107	0.502226009	0.497773991	Chromosome	12782	plasmid	plasmid	AA474	AI602	12782	58.79361602	166617bbde2cfd932c3aa66f80523c37	not tested	-	-	-	-	-	-	-	-	-	CP025239	0.00712406	Salmonella enterica subsp. enterica serovar Newport str. USDA-ARS-USMARC-1928	-	-	-
C422_10	NODE_39_length_12782_cov_67.343679	floR	98.19	1214/1215	99.91769547	1..1214	4429..5642	Chloramphenicol, Florfenicol	AF118107	0.502226009	0.497773991	Chromosome	12782	plasmid	plasmid	AA474	AI602	12782	58.79361602	166617bbde2cfd932c3aa66f80523c37	not tested	-	-	-	-	-	-	-	-	-	CP025239	0.00638544	Salmonella enterica subsp. enterica serovar Newport str. USDA-ARS-USMARC-1928	-	-	-
B404_03	NODE_10_length_141890_cov_29.571298	aac(2')-IIa	98.72	783/783	100	1..783	37296..38078	Kasugamycin	AB669090	0.963921129	0.036078871	Chromosome	141890	chromosome	chromosome	-	-	141890	52.71971245	8c64392d54b65715183d0b014f0fbf37	not tested	-	-	-	-	-	-	-	-	-	-	-	-	-	-	-
B404_40	NODE_2_length_251797_cov_13.788045	aac(2')-IIa	98.72	783/783	100	1..783	103772..104554	Kasugamycin	AB669090	0.958004407	0.041995593	Chromosome	251797	chromosome	chromosome	-	-	251797	52.77584721	5bea61b8a6472c0915a4c1b2d37797d4	not tested	-	-	-	-	-	-	-	-	-	-	-	-	-	-	-
B02_26	NODE_76_length_6845_cov_69.942121	aph(3'')-Ib	99.29577465	284/804	35.07462687	521..804	6497..6778	Streptomycin	AF321551	0.588979683	0.411020317	Chromosome	6845	plasmid	plasmid	AB595	AK439	6845	51.96493791	ab8c00fd9d1c1ddaccf0b889df11025f	not tested	rep_cluster_2335	KU302809_00001	-	-	-	-	MOBP	AJ001708	-	NC_019070	9.55E-05	Escherichia coli	-	-	-
H406_04	NODE_58_length_6468_cov_321.880711	aph(3'')-Ib	99.29577465	284/804	35.07462687	521..804	2943..3224	Streptomycin	AF321551	0.471637253	0.528362747	Plasmid	6468	plasmid	plasmid	AB595	AK439	6468	52.45825603	12e7f5ce5395722e715a859cfd78fcb4	not tested	rep_cluster_2335	KU302809_00001	-	-	-	-	MOBP	AJ001708	-	CP023375	0.00128842	Escherichia coli	-	-	-
T418_16	NODE_43_length_1245_cov_1.523529	dfrA14	99.58	474/474	100	1..474	673..1146	Trimethoprim	AF393510	0.850201727	0.149798273	Chromosome	1245	chromosome	chromosome	-	-	1245	51.24497992	3412698852bf3d96004b37fca8c62582	not tested	-	-	-	-	-	-	-	-	-	-	-	-	-	-	-
C399_40	NODE_29_length_46774_cov_122.246452	dfrA1	99.79	474/474	100	1..474	2636..3109	Trimethoprim	AF203818	0.453309399	0.546690601	Plasmid	46774	plasmid	plasmid	AA749	-	46774	53.32449652	c5163d6172d2e24a5bdaf42d92d93fd7	not tested	-	-	-	-	-	-	-	-	-	CP010244	0.0468354	Escherichia coli	-	-	-
C399_40	NODE_29_length_46774_cov_122.246452	dfrA1	99.79	474/474	100	1..474	2636..3109	Trimethoprim	AJ238350	0.453309399	0.546690601	Plasmid	46774	plasmid	plasmid	AA749	-	46774	53.32449652	c5163d6172d2e24a5bdaf42d92d93fd7	not tested	-	-	-	-	-	-	-	-	-	CP010244	0.0468354	Escherichia coli	-	-	-
C399_40	NODE_29_length_46774_cov_122.246452	dfrA1	99.79	474/474	100	1..474	2636..3109	Trimethoprim	X00926	0.453309399	0.546690601	Plasmid	46774	plasmid	plasmid	AA749	-	46774	53.32449652	c5163d6172d2e24a5bdaf42d92d93fd7	not tested	-	-	-	-	-	-	-	-	-	CP010244	0.0468354	Escherichia coli	-	-	-
H412_07	NODE_194_length_3857_cov_6.254603	aac(3)-IId	99.88	861/861	100	1..861	1900..2760	Apramycin, Gentamicin, Tobramycin, Dibekacin, Netilmicin, Sisomicin	EU022314	0.848452464	0.151547536	Chromosome	3857	chromosome	chromosome	-	-	3857	54.0316308	6e260a8628467d31635a659113d8f95c	not tested	-	-	-	-	-	-	-	-	-	-	-	-	-	-	-
C399_40	NODE_29_length_46774_cov_122.246452	aadA1	100	792/792	100	1..792	3202..3993	Spectinomycin, Streptomycin	JX185132	0.453309399	0.546690601	Plasmid	46774	plasmid	plasmid	AA749	-	46774	53.32449652	c5163d6172d2e24a5bdaf42d92d93fd7	not tested	-	-	-	-	-	-	-	-	-	CP010244	0.0468354	Escherichia coli	-	-	-
B08_14	NODE_68_length_7103_cov_15.505250	aadA5	100	789/789	100	1..789	193..981	Spectinomycin, Streptomycin	AF137361	0.155595951	0.844404049	Plasmid	7103	plasmid	plasmid	AA887	AJ318	7103	60.56595805	db7666b80dec2f92cda9ecd5395e0132	not tested	-	-	-	-	-	-	-	-	-	CP041112	0.0216393	Escherichia coli	-	-	-
H412_07	NODE_91_length_17879_cov_7.320130	aadA5	100	789/789	100	1..789	3192..3980	Spectinomycin, Streptomycin	AF137361	0.774077199	0.225922801	Chromosome	17879	chromosome	chromosome	-	-	17879	57.60948599	0081ce5d20246a08b388f52328e0ca31	not tested	-	-	-	-	-	-	-	-	-	-	-	-	-	-	-
B02_26	NODE_76_length_6845_cov_69.942121	aph(3'')-Ib	100	529/804	65.7960199	1..529	550..1078	Streptomycin	AF321551	0.588979683	0.411020317	Chromosome	6845	plasmid	plasmid	AB595	AK439	6845	51.96493791	ab8c00fd9d1c1ddaccf0b889df11025f	not tested	rep_cluster_2335	KU302809_00001	-	-	-	-	MOBP	AJ001708	-	NC_019070	9.55E-05	Escherichia coli	-	-	-
C2017_03	NODE_70_length_4387_cov_19.071139	aph(3'')-Ib	100	804/804	100	1..804	845..1648	Streptomycin	AF321551	0.610737342	0.389262658	Chromosome	4387	plasmid	plasmid	AC082	-	4387	59.69911101	2d2b12d0c73dc9b4c3e0ea4728c79080	not tested	IncQ1	000195__NC_013728_00014	-	-	-	-	-	-	-	NC_019091	0.052714	Escherichia coli	HQ840942	ISSod9	repetitve element
C421_10	NODE_55_length_12782_cov_205.246641	aph(3'')-Ib	100	804/804	100	1..804	9614..10417	Streptomycin	AF321551	0.502226009	0.497773991	Chromosome	12782	plasmid	plasmid	AA474	AI602	12782	58.79361602	166617bbde2cfd932c3aa66f80523c37	not tested	-	-	-	-	-	-	-	-	-	CP025239	0.00712406	Salmonella enterica subsp. enterica serovar Newport str. USDA-ARS-USMARC-1928	-	-	-
C422_10	NODE_39_length_12782_cov_67.343679	aph(3'')-Ib	100	804/804	100	1..804	9614..10417	Streptomycin	AF321551	0.502226009	0.497773991	Chromosome	12782	plasmid	plasmid	AA474	AI602	12782	58.79361602	166617bbde2cfd932c3aa66f80523c37	not tested	-	-	-	-	-	-	-	-	-	CP025239	0.00638544	Salmonella enterica subsp. enterica serovar Newport str. USDA-ARS-USMARC-1928	-	-	-
C55_02.2	NODE_52_length_4386_cov_24.746228	aph(3'')-Ib	100	804/804	100	1..804	845..1648	Streptomycin	AF321551	0.577068987	0.422931013	Chromosome	4386	plasmid	plasmid	AA176	AH856	4386	59.68992248	c37e90afae87c2586c07fe7292585cdd	not tested	IncQ1	000195__NC_013728_00014	-	-	-	-	-	-	-	KP398867	0.00274254	Escherichia coli	HQ840942	ISSod9	repetitve element
C55_03	NODE_59_length_4386_cov_25.146363	aph(3'')-Ib	100	804/804	100	1..804	845..1648	Streptomycin	AF321551	0.577068987	0.422931013	Chromosome	4386	plasmid	plasmid	AA176	AH856	4386	59.68992248	c37e90afae87c2586c07fe7292585cdd	not tested	IncQ1	000195__NC_013728_00014	-	-	-	-	-	-	-	KP398867	0.00274254	Escherichia coli	HQ840942	ISSod9	repetitve element
C92_08	NODE_56_length_6242_cov_113.176176	aph(3'')-Ib	100	804/804	100	1..804	3568..4371	Streptomycin	AF321551	0.474233557	0.525766443	Plasmid	6242	plasmid	plasmid	AB595	AK439	6242	52.73950657	2f2683e8351da640dd7b19921e1452a3	not tested	rep_cluster_2335	KU302809_00001	-	-	-	-	MOBP	AJ001708	-	NC_017658	0.000385581	Escherichia coli O55:H7 str. RM12579	-	-	-
H406_04	NODE_58_length_6468_cov_321.880711	aph(3'')-Ib	100	529/804	65.7960199	1..529	3786..4314	Streptomycin	AF321551	0.471637253	0.528362747	Plasmid	6468	plasmid	plasmid	AB595	AK439	6468	52.45825603	12e7f5ce5395722e715a859cfd78fcb4	not tested	rep_cluster_2335	KU302809_00001	-	-	-	-	MOBP	AJ001708	-	CP023375	0.00128842	Escherichia coli	-	-	-
H412_07	NODE_186_length_4494_cov_7.865961	aph(3'')-Ib	100	804/804	100	1..804	900..1703	Streptomycin	AF321551	0.746833513	0.253166487	Chromosome	4494	plasmid	plasmid	AC120	-	4494	59.36804628	88b65167b04cf485b981066593d4ee85	not tested	IncQ1	000195__NC_013728_00014	-	-	-	-	-	-	-	GQ379901	0.0364545	Salmonella enterica subsp. enterica serovar Typhimurium	HQ840942	ISSod9	repetitve element
H430_20	NODE_91_length_6823_cov_783.451241	aph(3'')-Ib	100	223/804	27.73631841	582..804	1..223	Streptomycin	AF321551	0.682688635	0.317311365	Chromosome	6823	plasmid	plasmid	AB595	AK439	6823	52.0738678	a72b6090ec23bd956624b0305b4be689	not tested	rep_cluster_2335	KU302809_00001	-	-	-	-	MOBP	AJ001708	-	NC_019070	9.55E-05	Escherichia coli	-	-	-
H430_20	NODE_91_length_6823_cov_783.451241	aph(3'')-Ib	100	529/804	65.7960199	1..529	5620..6148	Streptomycin	AF321551	0.682688635	0.317311365	Chromosome	6823	plasmid	plasmid	AB595	AK439	6823	52.0738678	a72b6090ec23bd956624b0305b4be689	not tested	rep_cluster_2335	KU302809_00001	-	-	-	-	MOBP	AJ001708	-	NC_019070	9.55E-05	Escherichia coli	-	-	-
H412_07	NODE_237_length_1149_cov_7.919561	aph(3')-Ia	100	816/816	100	1..816	142..957	Unknown Aminoglycoside, Kanamycin, Neomycin, Kanamycin, Lividomycin, Paromomycin, Ribostamycin, Kanamycin, Neomycin	V00359	0.993197295	0.006802705	Chromosome	1149	plasmid	chromosome	AC120	-	1149	43.69016536	e44475932cd54ff6dc07a7df81b2391c	not tested	-	-	-	-	-	-	-	-	-	GQ379901	0.0364545	Salmonella enterica subsp. enterica serovar Typhimurium	MF805806,MF372716,HQ840942,JQ899055	IS1006,ISPmi2,ISSod9,Tn3	repetitve element
B02_26	NODE_76_length_6845_cov_69.942121	aph(6)-Id	100	837/837	100	1..837	5661..6497	Streptomycin	M28829	0.588979683	0.411020317	Chromosome	6845	plasmid	plasmid	AB595	AK439	6845	51.96493791	ab8c00fd9d1c1ddaccf0b889df11025f	not tested	rep_cluster_2335	KU302809_00001	-	-	-	-	MOBP	AJ001708	-	NC_019070	9.55E-05	Escherichia coli	-	-	-
C2017_03	NODE_70_length_4387_cov_19.071139	aph(6)-Id	100	837/837	100	1..837	9..845	Streptomycin	M28829	0.610737342	0.389262658	Chromosome	4387	plasmid	plasmid	AC082	-	4387	59.69911101	2d2b12d0c73dc9b4c3e0ea4728c79080	not tested	IncQ1	000195__NC_013728_00014	-	-	-	-	-	-	-	NC_019091	0.052714	Escherichia coli	HQ840942	ISSod9	repetitve element
C421_10	NODE_55_length_12782_cov_205.246641	aph(6)-Id	100	837/837	100	1..837	8778..9614	Streptomycin	M28829	0.502226009	0.497773991	Chromosome	12782	plasmid	plasmid	AA474	AI602	12782	58.79361602	166617bbde2cfd932c3aa66f80523c37	not tested	-	-	-	-	-	-	-	-	-	CP025239	0.00712406	Salmonella enterica subsp. enterica serovar Newport str. USDA-ARS-USMARC-1928	-	-	-
C422_10	NODE_39_length_12782_cov_67.343679	aph(6)-Id	100	837/837	100	1..837	8778..9614	Streptomycin	M28829	0.502226009	0.497773991	Chromosome	12782	plasmid	plasmid	AA474	AI602	12782	58.79361602	166617bbde2cfd932c3aa66f80523c37	not tested	-	-	-	-	-	-	-	-	-	CP025239	0.00638544	Salmonella enterica subsp. enterica serovar Newport str. USDA-ARS-USMARC-1928	-	-	-
C55_02.2	NODE_52_length_4386_cov_24.746228	aph(6)-Id	100	837/837	100	1..837	9..845	Streptomycin	M28829	0.577068987	0.422931013	Chromosome	4386	plasmid	plasmid	AA176	AH856	4386	59.68992248	c37e90afae87c2586c07fe7292585cdd	not tested	IncQ1	000195__NC_013728_00014	-	-	-	-	-	-	-	KP398867	0.00274254	Escherichia coli	HQ840942	ISSod9	repetitve element
C55_03	NODE_59_length_4386_cov_25.146363	aph(6)-Id	100	837/837	100	1..837	9..845	Streptomycin	M28829	0.577068987	0.422931013	Chromosome	4386	plasmid	plasmid	AA176	AH856	4386	59.68992248	c37e90afae87c2586c07fe7292585cdd	not tested	IncQ1	000195__NC_013728_00014	-	-	-	-	-	-	-	KP398867	0.00274254	Escherichia coli	HQ840942	ISSod9	repetitve element
C92_08	NODE_56_length_6242_cov_113.176176	aph(6)-Id	100	837/837	100	1..837	2732..3568	Streptomycin	M28829	0.474233557	0.525766443	Plasmid	6242	plasmid	plasmid	AB595	AK439	6242	52.73950657	2f2683e8351da640dd7b19921e1452a3	not tested	rep_cluster_2335	KU302809_00001	-	-	-	-	MOBP	AJ001708	-	NC_017658	0.000385581	Escherichia coli O55:H7 str. RM12579	-	-	-
H406_04	NODE_58_length_6468_cov_321.880711	aph(6)-Id	100	837/837	100	1..837	2107..2943	Streptomycin	M28829	0.471637253	0.528362747	Plasmid	6468	plasmid	plasmid	AB595	AK439	6468	52.45825603	12e7f5ce5395722e715a859cfd78fcb4	not tested	rep_cluster_2335	KU302809_00001	-	-	-	-	MOBP	AJ001708	-	CP023375	0.00128842	Escherichia coli	-	-	-
H412_07	NODE_186_length_4494_cov_7.865961	aph(6)-Id	100	837/837	100	1..837	64..900	Streptomycin	M28829	0.746833513	0.253166487	Chromosome	4494	plasmid	plasmid	AC120	-	4494	59.36804628	88b65167b04cf485b981066593d4ee85	not tested	IncQ1	000195__NC_013728_00014	-	-	-	-	-	-	-	GQ379901	0.0364545	Salmonella enterica subsp. enterica serovar Typhimurium	HQ840942	ISSod9	repetitve element
H430_20	NODE_91_length_6823_cov_783.451241	aph(6)-Id	100	837/837	100	1..837	223..1059	Streptomycin	M28829	0.682688635	0.317311365	Chromosome	6823	plasmid	plasmid	AB595	AK439	6823	52.0738678	a72b6090ec23bd956624b0305b4be689	not tested	rep_cluster_2335	KU302809_00001	-	-	-	-	MOBP	AJ001708	-	NC_019070	9.55E-05	Escherichia coli	-	-	-
H412_07	NODE_208_length_2754_cov_6.210078	blaCTX-M-1	100	876/876	100	1..876	1530..2405	Amoxicillin, Ampicillin, Aztreonam, Cefepime, Cefotaxime, Ceftazidime, Ceftriaxone, Piperacillin, Ticarcillin	DQ915955	0.094950085	0.905049915	Plasmid	2754	plasmid	plasmid	AC082	-	2754	56.02759622	e90e42e41fd43cc4bf35846d4fc14ba9	not tested	-	-	-	-	-	-	-	-	-	LS992178	0.0450347	Citrobacter freundii	-	-	-
C421_10	NODE_55_length_12782_cov_205.246641	blaTEM-1A	100	861/861	100	1..861	11455..12315	Amoxicillin, Ampicillin, Cephalothin, Piperacillin, Ticarcillin	HM749966	0.502226009	0.497773991	Chromosome	12782	plasmid	plasmid	AA474	AI602	12782	58.79361602	166617bbde2cfd932c3aa66f80523c37	not tested	-	-	-	-	-	-	-	-	-	CP025239	0.00712406	Salmonella enterica subsp. enterica serovar Newport str. USDA-ARS-USMARC-1928	-	-	-
C422_10	NODE_39_length_12782_cov_67.343679	blaTEM-1A	100	861/861	100	1..861	11455..12315	Amoxicillin, Ampicillin, Cephalothin, Piperacillin, Ticarcillin	HM749966	0.502226009	0.497773991	Chromosome	12782	plasmid	plasmid	AA474	AI602	12782	58.79361602	166617bbde2cfd932c3aa66f80523c37	not tested	-	-	-	-	-	-	-	-	-	CP025239	0.00638544	Salmonella enterica subsp. enterica serovar Newport str. USDA-ARS-USMARC-1928	-	-	-
C2017_03	NODE_32_length_55500_cov_15.425719	blaTEM-1B	100	861/861	100	1..861	590..1450	Amoxicillin, Ampicillin, Cephalothin, Piperacillin, Ticarcillin	AY458016	0.947287905	0.052712095	Chromosome	55500	chromosome	chromosome	-	-	55500	49.44864865	512fc5ebda6b3645c8dfea0011fda935	not tested	-	-	-	-	-	-	-	-	-	-	-	-	-	-	-
B02_26	NODE_76_length_6845_cov_69.942121	dfrA14	100	474/474	100	1..474	57..530	Trimethoprim	AF393510	0.588979683	0.411020317	Chromosome	6845	plasmid	plasmid	AB595	AK439	6845	51.96493791	ab8c00fd9d1c1ddaccf0b889df11025f	not tested	rep_cluster_2335	KU302809_00001	-	-	-	-	MOBP	AJ001708	-	NC_019070	9.55E-05	Escherichia coli	-	-	-
H406_04	NODE_58_length_6468_cov_321.880711	dfrA14	100	474/474	100	1..474	3293..3766	Trimethoprim	AF393510	0.471637253	0.528362747	Plasmid	6468	plasmid	plasmid	AB595	AK439	6468	52.45825603	12e7f5ce5395722e715a859cfd78fcb4	not tested	rep_cluster_2335	KU302809_00001	-	-	-	-	MOBP	AJ001708	-	CP023375	0.00128842	Escherichia coli	-	-	-
H430_20	NODE_91_length_6823_cov_783.451241	dfrA14	100	474/474	100	1..474	6168..6641	Trimethoprim	AF393510	0.682688635	0.317311365	Chromosome	6823	plasmid	plasmid	AB595	AK439	6823	52.0738678	a72b6090ec23bd956624b0305b4be689	not tested	rep_cluster_2335	KU302809_00001	-	-	-	-	MOBP	AJ001708	-	NC_019070	9.55E-05	Escherichia coli	-	-	-
B08_14	NODE_68_length_7103_cov_15.505250	dfrA17	100	474/474	100	1..474	1112..1585	Trimethoprim	FJ460238	0.155595951	0.844404049	Plasmid	7103	plasmid	plasmid	AA887	AJ318	7103	60.56595805	db7666b80dec2f92cda9ecd5395e0132	not tested	-	-	-	-	-	-	-	-	-	CP041112	0.0216393	Escherichia coli	-	-	-
H412_07	NODE_91_length_17879_cov_7.320130	dfrA17	100	474/474	100	1..474	4111..4584	Trimethoprim	FJ460238	0.774077199	0.225922801	Chromosome	17879	chromosome	chromosome	-	-	17879	57.60948599	0081ce5d20246a08b388f52328e0ca31	not tested	-	-	-	-	-	-	-	-	-	-	-	-	-	-	-
C2017_03	NODE_49_length_20989_cov_21.447693	dfrA7	100	474/474	100	1..474	18102..18575	Trimethoprim	AB161450	0.679653969	0.320346031	Chromosome	20989	plasmid	plasmid	AC082	-	20989	60.01238744	fdde03c58a5c078cf7b69159fcc130cd	not tested	-	-	-	-	-	-	-	-	-	NC_019091	0.052714	Escherichia coli	-	-	-
C2017_03	NODE_49_length_20989_cov_21.447693	sul1	100	840/840	100	1..840	16692..17531	Sulfamethoxazole	U12338	0.679653969	0.320346031	Chromosome	20989	plasmid	plasmid	AC082	-	20989	60.01238744	fdde03c58a5c078cf7b69159fcc130cd	not tested	-	-	-	-	-	-	-	-	-	NC_019091	0.052714	Escherichia coli	-	-	-
C399_40	NODE_29_length_46774_cov_122.246452	sul1	100	840/840	100	1..840	4498..5337	Sulfamethoxazole	U12338	0.453309399	0.546690601	Plasmid	46774	plasmid	plasmid	AA749	-	46774	53.32449652	c5163d6172d2e24a5bdaf42d92d93fd7	not tested	-	-	-	-	-	-	-	-	-	CP010244	0.0468354	Escherichia coli	-	-	-
H412_07	NODE_91_length_17879_cov_7.320130	sul1	100	840/840	100	1..840	1806..2645	Sulfamethoxazole	U12338	0.774077199	0.225922801	Chromosome	17879	chromosome	chromosome	-	-	17879	57.60948599	0081ce5d20246a08b388f52328e0ca31	not tested	-	-	-	-	-	-	-	-	-	-	-	-	-	-	-
B02_26	NODE_76_length_6845_cov_69.942121	sul2	100	816/816	100	1..816	1139..1954	Sulfamethoxazole	AY034138	0.588979683	0.411020317	Chromosome	6845	plasmid	plasmid	AB595	AK439	6845	51.96493791	ab8c00fd9d1c1ddaccf0b889df11025f	not tested	rep_cluster_2335	KU302809_00001	-	-	-	-	MOBP	AJ001708	-	NC_019070	9.55E-05	Escherichia coli	-	-	-
B08_14	NODE_70_length_5483_cov_13.389491	sul2	100	816/816	100	1..816	3225..4040	Sulfamethoxazole	AY034138	0.529633835	0.470366165	Chromosome	5483	plasmid	plasmid	AA887	AJ318	5483	57.35910998	49379cecc7cb9c37614177f61e6b668b	not tested	-	-	-	-	-	-	-	-	-	CP041112	0.0216393	Escherichia coli	KX709966	ISAzs17	repetitve element
C2017_03	NODE_70_length_4387_cov_19.071139	sul2	100	816/816	100	1..816	1709..2524	Sulfamethoxazole	HQ840942	0.610737342	0.389262658	Chromosome	4387	plasmid	plasmid	AC082	-	4387	59.69911101	2d2b12d0c73dc9b4c3e0ea4728c79080	not tested	IncQ1	000195__NC_013728_00014	-	-	-	-	-	-	-	NC_019091	0.052714	Escherichia coli	HQ840942	ISSod9	repetitve element
C421_10	NODE_55_length_12782_cov_205.246641	sul2	100	816/816	100	1..816	10478..11293	Sulfamethoxazole	AY034138	0.502226009	0.497773991	Chromosome	12782	plasmid	plasmid	AA474	AI602	12782	58.79361602	166617bbde2cfd932c3aa66f80523c37	not tested	-	-	-	-	-	-	-	-	-	CP025239	0.00712406	Salmonella enterica subsp. enterica serovar Newport str. USDA-ARS-USMARC-1928	-	-	-
C422_10	NODE_39_length_12782_cov_67.343679	sul2	100	816/816	100	1..816	10478..11293	Sulfamethoxazole	AY034138	0.502226009	0.497773991	Chromosome	12782	plasmid	plasmid	AA474	AI602	12782	58.79361602	166617bbde2cfd932c3aa66f80523c37	not tested	-	-	-	-	-	-	-	-	-	CP025239	0.00638544	Salmonella enterica subsp. enterica serovar Newport str. USDA-ARS-USMARC-1928	-	-	-
C55_02.2	NODE_52_length_4386_cov_24.746228	sul2	100	816/816	100	1..816	1709..2524	Sulfamethoxazole	HQ840942	0.577068987	0.422931013	Chromosome	4386	plasmid	plasmid	AA176	AH856	4386	59.68992248	c37e90afae87c2586c07fe7292585cdd	not tested	IncQ1	000195__NC_013728_00014	-	-	-	-	-	-	-	KP398867	0.00274254	Escherichia coli	HQ840942	ISSod9	repetitve element
C55_03	NODE_59_length_4386_cov_25.146363	sul2	100	816/816	100	1..816	1709..2524	Sulfamethoxazole	HQ840942	0.577068987	0.422931013	Chromosome	4386	plasmid	plasmid	AA176	AH856	4386	59.68992248	c37e90afae87c2586c07fe7292585cdd	not tested	IncQ1	000195__NC_013728_00014	-	-	-	-	-	-	-	KP398867	0.00274254	Escherichia coli	HQ840942	ISSod9	repetitve element
C92_08	NODE_56_length_6242_cov_113.176176	sul2	100	816/816	100	1..816	4432..5247	Sulfamethoxazole	AY034138	0.474233557	0.525766443	Plasmid	6242	plasmid	plasmid	AB595	AK439	6242	52.73950657	2f2683e8351da640dd7b19921e1452a3	not tested	rep_cluster_2335	KU302809_00001	-	-	-	-	MOBP	AJ001708	-	NC_017658	0.000385581	Escherichia coli O55:H7 str. RM12579	-	-	-
H406_04	NODE_58_length_6468_cov_321.880711	sul2	100	816/816	100	1..816	4375..5190	Sulfamethoxazole	AY034138	0.471637253	0.528362747	Plasmid	6468	plasmid	plasmid	AB595	AK439	6468	52.45825603	12e7f5ce5395722e715a859cfd78fcb4	not tested	rep_cluster_2335	KU302809_00001	-	-	-	-	MOBP	AJ001708	-	CP023375	0.00128842	Escherichia coli	-	-	-
H412_07	NODE_186_length_4494_cov_7.865961	sul2	100	816/816	100	1..816	1764..2579	Sulfamethoxazole	HQ840942	0.746833513	0.253166487	Chromosome	4494	plasmid	plasmid	AC120	-	4494	59.36804628	88b65167b04cf485b981066593d4ee85	not tested	IncQ1	000195__NC_013728_00014	-	-	-	-	-	-	-	GQ379901	0.0364545	Salmonella enterica subsp. enterica serovar Typhimurium	HQ840942	ISSod9	repetitve element
H430_20	NODE_91_length_6823_cov_783.451241	sul2	100	816/816	100	1..816	4744..5559	Sulfamethoxazole	AY034138	0.682688635	0.317311365	Chromosome	6823	plasmid	plasmid	AB595	AK439	6823	52.0738678	a72b6090ec23bd956624b0305b4be689	not tested	rep_cluster_2335	KU302809_00001	-	-	-	-	MOBP	AJ001708	-	NC_019070	9.55E-05	Escherichia coli	-	-	-
B403_07	NODE_39_length_35480_cov_219.577812	tet(A)	100	1200/1200	100	1..1200	26964..28163	Doxycycline, Tetracycline	AJ517790	0.613241873	0.386758127	Chromosome	35480	chromosome	chromosome	-	-	35480	54.40248027	5ac6f6041a178accedf9e4068872ea79	not tested	-	-	-	-	-	-	-	-	-	-	-	-	-	-	-
C2017_03	NODE_49_length_20989_cov_21.447693	tet(A)	100	1200/1200	100	1..1200	5448..6647	Doxycycline, Tetracycline	AJ517790	0.679653969	0.320346031	Chromosome	20989	plasmid	plasmid	AC082	-	20989	60.01238744	fdde03c58a5c078cf7b69159fcc130cd	not tested	-	-	-	-	-	-	-	-	-	NC_019091	0.052714	Escherichia coli	-	-	-
C399_40	NODE_29_length_46774_cov_122.246452	tet(A)	100	1200/1200	100	1..1200	14763..15962	Doxycycline, Tetracycline	AJ517790	0.453309399	0.546690601	Plasmid	46774	plasmid	plasmid	AA749	-	46774	53.32449652	c5163d6172d2e24a5bdaf42d92d93fd7	not tested	-	-	-	-	-	-	-	-	-	CP010244	0.0468354	Escherichia coli	-	-	-
C421_10	NODE_55_length_12782_cov_205.246641	tet(A)	100	1275/1275	100	1..1275	6243..7517	Doxycycline, Tetracycline	AF534183	0.502226009	0.497773991	Chromosome	12782	plasmid	plasmid	AA474	AI602	12782	58.79361602	166617bbde2cfd932c3aa66f80523c37	not tested	-	-	-	-	-	-	-	-	-	CP025239	0.00712406	Salmonella enterica subsp. enterica serovar Newport str. USDA-ARS-USMARC-1928	-	-	-
C422_10	NODE_39_length_12782_cov_67.343679	tet(A)	100	1275/1275	100	1..1275	6243..7517	Doxycycline, Tetracycline	AF534183	0.502226009	0.497773991	Chromosome	12782	plasmid	plasmid	AA474	AI602	12782	58.79361602	166617bbde2cfd932c3aa66f80523c37	not tested	-	-	-	-	-	-	-	-	-	CP025239	0.00638544	Salmonella enterica subsp. enterica serovar Newport str. USDA-ARS-USMARC-1928	-	-	-
G423_11	NODE_31_length_45008_cov_70.820635	tet(C)	100	1160/1176	98.63945578	1..1160	39236..40395	Doxycycline, Tetracycline	AY046276	0.217644713	0.782355287	Plasmid	45008	plasmid	plasmid	AA474	AI598	45008	50.65321721	77e6f19bf3c1430c0ff09759ddf16b9a	not tested	-	-	MOBP	NC_019097	MPF_I,MPF_I,MPF_I,MPF_I,MPF_I,MPF_I,MPF_I,MPF_I,MPF_I	NC_019097_00056,NC_022267_00057,NC_019111_00038,NC_023290_00086,NC_015965_00072,NC_019097_00075,NC_022267_00069,NZ_CM001473_00069,NC_019097_00085	MOBP	JN253636	-	CP025279	0.0034604	Salmonella enterica subsp. enterica serovar Montevideo str. USDA-ARS-USMARC-1913	-	-	-
G423_24	NODE_68_length_4403_cov_166.206992	tet(C)	100	1176/1176	100	1..1176	885..2060	Doxycycline, Tetracycline	AY046276	0.221017661	0.778982339	Plasmid	4403	plasmid	plasmid	AC774	-	4403	58.34658188	ed289c105dd0116c17b1716acd2af94f	not tested	-	-	-	-	-	-	-	-	-	CP019898	0.0531179	Salmonella enterica subsp. enterica serovar Anatum str. USDA-ARS-USMARC-1175	-	-	-
G423_27	NODE_33_length_44507_cov_108.423693	tet(C)	100	1160/1176	98.63945578	1..1160	4113..5272	Doxycycline, Tetracycline	AY046276	0.185315963	0.814684037	Plasmid	44507	plasmid	plasmid	AA474	AI598	44507	50.71561777	9bc877ad3b4a0fd69f1594c2e37fed4d	not tested	-	-	MOBP	NC_019097	MPF_I,MPF_I,MPF_I,MPF_I,MPF_I,MPF_I,MPF_I,MPF_I,MPF_I	NC_019097_00085,NZ_CM001473_00069,NC_022267_00069,NC_019097_00075,NC_015965_00072,NC_023290_00086,NC_019111_00038,NC_022267_00057,NC_019097_00056	MOBP	JN253636	-	CP025279	0.00390583	Salmonella enterica subsp. enterica serovar Montevideo str. USDA-ARS-USMARC-1913	-	-	-
G423_30	NODE_72_length_4403_cov_192.913293	tet(C)	100	1176/1176	100	1..1176	885..2060	Doxycycline, Tetracycline	AY046276	0.221017661	0.778982339	Plasmid	4403	plasmid	plasmid	AC774	-	4403	58.34658188	ed289c105dd0116c17b1716acd2af94f	not tested	-	-	-	-	-	-	-	-	-	CP019898	0.0485634	Salmonella enterica subsp. enterica serovar Anatum str. USDA-ARS-USMARC-1175	-	-	-
G423_38	NODE_35_length_44507_cov_127.911950	tet(C)	100	1160/1176	98.63945578	1..1160	4113..5272	Doxycycline, Tetracycline	AY046276	0.185315963	0.814684037	Plasmid	44507	plasmid	plasmid	AA474	AI598	44507	50.71561777	9bc877ad3b4a0fd69f1594c2e37fed4d	not tested	-	-	MOBP	NC_019097	MPF_I,MPF_I,MPF_I,MPF_I,MPF_I,MPF_I,MPF_I,MPF_I,MPF_I	NC_019097_00085,NZ_CM001473_00069,NC_022267_00069,NC_019097_00075,NC_015965_00072,NC_023290_00086,NC_019111_00038,NC_022267_00057,NC_019097_00056	MOBP	JN253636	-	CP025279	0.00470559	Salmonella enterica subsp. enterica serovar Montevideo str. USDA-ARS-USMARC-1913	-	-	-
