# Supplementary material for: Impressive pan-genomic diversity of E. coli from a wild animal community near urban development reflects human impacts
Source: iScience. 2024 Feb 1;27(3):109072. doi: 10.1016/j.isci.2024.109072 (PMC10875580; doi:10.1016/j.isci.2024.109072)
Supplement: Table S7. Accession numbers for genomic data — For each genome sequenced in this study, identified by its isolate ID, the table lists the associated Enterobase barcode, Sequence Read Archive (SRA) accession number for the raw sequencing data, BioSample accession code, and GenBank accession code for the assembled genomes. [file mmc6.csv]

Table S7. Accession_numbers for genomic data.
isolate_ID	Enterobase_barcode	SRA_accession	BioSample_accession	GenBank_accession
B02_04	ESC_YA7155AA	SRR25183576	SAMN36349139	JAUKNI000000000
B02_05	ESC_YA7154AA	SRR25183575	SAMN36349140	JAUKNH000000000
B02_26	ESC_YA7153AA	SRR25183519	SAMN36349141	JAUKNG000000000
B08_14	ESC_YA7156AA	SRR25183476	SAMN36349142	JAUKNF000000000
B14_07	ESC_YA7162AA	SRR25183465	SAMN36349143	JAUKNE000000000
B14_13	ESC_ZA2008AA	SRR25183454	SAMN36349144	JAUKND000000000
B14_27	ESC_YA7157AA	SRR25183507	SAMN36349145	JAUKNC000000000
B220_04	ESC_ZA2014AA	SRR25183496	SAMN36349146	JAUKNB000000000
B400_01	ESC_YA7248AA	SRR25183485	SAMN36349147	JAUKNA000000000
B400_21	ESC_YA7243AA	SRR25183442	SAMN36349148	JAUKMZ000000000
B403_07	ESC_ZA2001AA	SRR25183574	SAMN36349149	JAUKMY000000000
B404_03	ESC_YA7255AA	SRR25183563	SAMN36349150	JAUKMX000000000
B404_05	ESC_YA7257AA	SRR25183552	SAMN36349151	JAUKIC000000000
B404_40	ESC_YA7172AA	SRR25183541	SAMN36349152	JAUKMW000000000
Bat_05	ESC_ZA2022AA	SRR25183530	SAMN36349153	JAUKMV000000000
bat2	ESC_ZA2042AA	SRR25183524	SAMN36349154	JAUKMU000000000
bat4	ESC_ZA2041AA	SRR25183523	SAMN36349155	JAUKMT000000000
C2017_03	ESC_YA7159AA	SRR25183522	SAMN36349156	JAUKMS000000000
C2017_04	ESC_YA7160AA	SRR25183521	SAMN36349157	JAUKMR000000000
C377_20	ESC_YA7222AA	SRR25183520	SAMN36349158	JAUKMQ000000000
C377_28	ESC_YA7187AA	SRR25183518	SAMN36349159	JAUKMP000000000
C377_34	ESC_YA7242AA	SRR25183517	SAMN36349160	JAUKMO000000000
C399_06	ESC_YA7180AA	SRR25183516	SAMN36349161	JAUKMN000000000
C399_22	ESC_ZA2023AA	SRR25183515	SAMN36349162	JAUKMM000000000
C399_37	ESC_ZA2020AA	SRR25183514	SAMN36349163	JAUKML000000000
C399_40	ESC_ZA1998AA	SRR25183513	SAMN36349164	JAUKMK000000000
C421_07	ESC_ZA1999AA	SRR25183480	SAMN36349165	JAUKMJ000000000
C421_10	ESC_ZA2000AA	SRR25183479	SAMN36349166	JAUKMI000000000
C422_08	ESC_YA7253AA	SRR25183478	SAMN36349167	JAUKMH000000000
C422_09	ESC_YA7251AA	SRR25183477	SAMN36349168	JAUKMG000000000
C422_10	ESC_YA6963AA	SRR25183475	SAMN36349169	JAUKMF000000000
C427_07	ESC_ZA2009AA	SRR25183474	SAMN36349170	JAUKME000000000
C55_02.2	ESC_YA7235AA	SRR25183473	SAMN36349171	JAUKMD000000000
C55_03	ESC_YA7247AA	SRR25183472	SAMN36349172	JAUKMC000000000
C55_07	ESC_YA7260AA	SRR25183471	SAMN36349173	JAUKMB000000000
C55_10	ESC_YA7192AA	SRR25183470	SAMN36349174	JAUKMA000000000
C62_06	ESC_YA7213AA	SRR25183469	SAMN36349175	JAUKLZ000000000
C90_05	ESC_YA7151AA	SRR25183468	SAMN36349176	JAUKLY000000000
C90_18	ESC_YA7152AA	SRR25183467	SAMN36349177	JAUKLX000000000
C92_08	ESC_YA7211AA	SRR25183466	SAMN36349178	JAUKLW000000000
Cow433_10	ESC_ZA2004AA	SRR25183464	SAMN36349179	JAUKLV000000000
Cow434_01	ESC_ZA2024AA	SRR25183463	SAMN36349180	JAUKLU000000000
Cow434_05	ESC_ZA2043AA	SRR25183462	SAMN36349181	JAUKLT000000000
Cow434_11	ESC_ZA2044AA	SRR25183461	SAMN36349182	JAUKLS000000000
Cow436_04	ESC_ZA1996AA	SRR25183459	SAMN36349184	JAUKLR000000000
Cow437_09	ESC_ZA2046AA	SRR25183458	SAMN36349185	JAUKLQ000000000
D124_03	ESC_YA7210AA	SRR25183457	SAMN36349186	JAUKLP000000000
D124_09	ESC_YA7206AA	SRR25183456	SAMN36349187	JAUKLO000000000
D124_17	ESC_YA7207AA	SRR25183455	SAMN36349188	JAUKLN000000000
D28_02	ESC_YA7212AA	SRR25183453	SAMN36349189	JAUKLM000000000
D28_02.2	ESC_YA7198AA	SRR25183452	SAMN36349190	JAUKLL000000000
D28_08	ESC_YA7194AA	SRR25183451	SAMN36349191	JAUKLK000000000
D28_09	ESC_YA7195AA	SRR25183450	SAMN36349192	JAUKLJ000000000
D28_10	ESC_YA7191AA	SRR25183449	SAMN36349193	JAUKLI000000000
D330_01	ESC_YA7193AA	SRR25183512	SAMN36349194	JAUKLH000000000
D351_02	ESC_YA7217AA	SRR25183511	SAMN36349195	JAUKLG000000000
D351_03	ESC_YA7237AA	SRR25183510	SAMN36349196	JAUKLF000000000
D354_09	ESC_YA7215AA	SRR25183509	SAMN36349197	JAUKLE000000000
D354_15	ESC_YA7246AA	SRR25183508	SAMN36349198	JAUKLD000000000
D357_01	ESC_YA7218AA	SRR25183506	SAMN36349199	JAUKLC000000000
D357_12	ESC_YA7258AA	SRR25183505	SAMN36349200	JAUKLB000000000
D357_20	ESC_YA7216AA	SRR25183504	SAMN36349201	JAUKLA000000000
D358_04	ESC_YA7232AA	SRR25183503	SAMN36349202	JAUKIB000000000
D358_08	ESC_YA7233AA	SRR25183502	SAMN36349203	JAUKIA000000000
F07_20	ESC_YA7203AA	SRR25183501	SAMN36349204	JAUKHZ000000000
F07_30	ESC_YA7204AA	SRR25183500	SAMN36349205	JAUKHY000000000
F17_05	ESC_YA7205AA	SRR25183499	SAMN36349206	JAUKKZ000000000
F17_16	ESC_YA7208AA	SRR25183498	SAMN36349207	JAUKKY000000000
F19_08	ESC_YA7209AA	SRR25183497	SAMN36349208	JAUKKX000000000
F19_18	ESC_YA7165AA	SRR25183495	SAMN36349209	JAUKKW000000000
F319_01	ESC_YA7188AA	SRR25183494	SAMN36349210	JAUKKV000000000
F319_10	ESC_YA7179AA	SRR25183493	SAMN36349211	JAUKKU000000000
F322_07	ESC_YA7241AA	SRR25183492	SAMN36349212	JAUKKT000000000
F322_09	ESC_YA7220AA	SRR25183491	SAMN36349213	JAUKKS000000000
F322_11	ESC_YA7227AA	SRR25183490	SAMN36349214	JAUKKR000000000
F65_14	ESC_ZA2036AA	SRR25183489	SAMN36349215	JAUKKQ000000000
F65_50	ESC_ZA2006AA	SRR25183488	SAMN36349216	JAUKKP000000000
G423_09	ESC_YA7250AA	SRR25183487	SAMN36349217	JAUKKO000000000
G423_11	ESC_YA7184AA	SRR25183486	SAMN36349218	JAUKKN000000000
G423_24	ESC_ZA2010AA	SRR25183484	SAMN36349219	JAUKKM000000000
G423_27	ESC_ZA2002AA	SRR25183483	SAMN36349220	JAUKKL000000000
G423_30	ESC_ZA2003AA	SRR25183482	SAMN36349221	JAUKKK000000000
G423_38	ESC_ZA2007AA	SRR25183481	SAMN36349222	JAUKKJ000000000
H405_12	ESC_YA7224AA	SRR25183448	SAMN36349223	JAUKKI000000000
H405_15	ESC_YA7181AA	SRR25183447	SAMN36349224	JAUKKH000000000
H406_04	ESC_YA7238AA	SRR25183446	SAMN36349225	JAUKKG000000000
H406_05	ESC_YA6964AA	SRR25183445	SAMN36349226	JAUKKF000000000
H407_04	ESC_YA7177AA	SRR25183444	SAMN36349227	JAUKKE000000000
H407_10	ESC_YA7254AA	SRR25183443	SAMN36349228	JAUKKD000000000
H407_13	ESC_YA7185AA	SRR25183441	SAMN36349229	JAUKKC000000000
H408_01	ESC_YA7219AA	SRR25183440	SAMN36349230	JAUKKB000000000
H412_07	ESC_YA7171AA	SRR25183439	SAMN36349231	JAUKKA000000000
H414_01	ESC_ZA2033AA	SRR25183438	SAMN36349232	JAUKJZ000000000
H414_08	ESC_ZA2018AA	SRR25183437	SAMN36349233	JAUKJY000000000
H414_10	ESC_YA7175AA	SRR25183436	SAMN36349234	JAUKJX000000000
H430_01	ESC_ZA2039AA	SRR25183435	SAMN36349235	JAUKJW000000000
H430_06	ESC_ZA1997AA	SRR25183434	SAMN36349236	JAUKJV000000000
H430_16	ESC_ZA2025AA	SRR25183433	SAMN36349237	JAUKJU000000000
H430_20	ESC_ZA2035AA	SRR25183432	SAMN36349238	JAUKJT000000000
L385_13	ESC_ZA2037AA	SRR25183573	SAMN36349239	JAUKJS000000000
L385_17_2	ESC_YA7170AA	SRR25183572	SAMN36349240	JAUKJR000000000
O426_01	ESC_ZA2011AA	SRR25183571	SAMN36349241	JAUKJQ000000000
O426_05	ESC_ZA2017AA	SRR25183570	SAMN36349242	JAUKJP000000000
O426_14	ESC_ZA2019AA	SRR25183568	SAMN36349244	JAUKJO000000000
O426_16	ESC_ZA2013AA	SRR25183567	SAMN36349245	JAUKJN000000000
O426_24	ESC_ZA2032AA	SRR25183566	SAMN36349246	JAUKJM000000000
O426_31	ESC_ZA2021AA	SRR25183565	SAMN36349247	JAUKJL000000000
P12_04	ESC_YA7164AA	SRR25183564	SAMN36349248	JAUKJK000000000
P23_09	ESC_YA7166AA	SRR25183562	SAMN36349249	JAUKJJ000000000
P23_11	ESC_YA7167AA	SRR25183561	SAMN36349250	JAUKJI000000000
P23_14	ESC_YA7168AA	SRR25183560	SAMN36349251	JAUKJH000000000
P23_17	ESC_YA7163AA	SRR25183559	SAMN36349252	JAUKJG000000000
P242_01	ESC_YA7190AA	SRR25183558	SAMN36349253	JAUKJF000000000
P324_02	ESC_YA7244AA	SRR25183557	SAMN36349254	JAUKJE000000000
P324_03	ESC_YA7229AA	SRR25183556	SAMN36349255	JAUKJD000000000
P328_07	ESC_YA7174AA	SRR25183555	SAMN36349256	JAUKJC000000000
P364_10	ESC_YA7176AA	SRR25183554	SAMN36349257	JAUKJB000000000
P369_04	ESC_YA7173AA	SRR25183553	SAMN36349258	JAUKHX000000000
P401_04	ESC_ZA2040AA	SRR25183551	SAMN36349259	JAUKJA000000000
P81_03	ESC_YA7262AA	SRR25183550	SAMN36349260	JAUKIZ000000000
R371_08	ESC_YA7245AA	SRR25183549	SAMN36349261	JAUKIY000000000
R371_10	ESC_ZA2015AA	SRR25183548	SAMN36349262	JAUKIX000000000
R371_13	ESC_ZA2012AA	SRR25183547	SAMN36349263	JAUKIW000000000
S02_01	ESC_YA7186AA	SRR25183546	SAMN36349264	JAUKIV000000000
S03_02	ESC_YA7230AA	SRR25183545	SAMN36349265	JAUKIU000000000
S04_07	ESC_YA7183AA	SRR25183544	SAMN36349266	JAUKIT000000000
S04_13	ESC_YA7236AA	SRR25183543	SAMN36349267	JAUKIS000000000
S04_15	ESC_ZA2045AA	SRR25183542	SAMN36349268	JAUKIR000000000
T333_01	ESC_YA7225AA	SRR25183540	SAMN36349269	JAUKIQ000000000
T333_08	ESC_YA7226AA	SRR25183539	SAMN36349270	JAUKIP000000000
T333_13	ESC_YA7161AA	SRR25183538	SAMN36349271	JAUKIO000000000
T333_19	ESC_YA7223AA	SRR25183537	SAMN36349272	JAUKIN000000000
T333_20	ESC_YA7240AA	SRR25183536	SAMN36349273	JAUKIM000000000
T334_11	ESC_YA7261AA	SRR25183535	SAMN36349274	JAUKIL000000000
T334_14	ESC_YA7158AA	SRR25183534	SAMN36349275	JAUKIK000000000
T411_02	ESC_YA7249AA	SRR25183533	SAMN36349276	JAUKHW000000000
T411_09	ESC_YA7252AA	SRR25183532	SAMN36349277	JAUKIJ000000000
T418_16	ESC_ZA2034AA	SRR25183531	SAMN36349278	JAUKII000000000
V362_08	ESC_YA7239AA	SRR25183529	SAMN36349279	JAUKIH000000000
We361_01	ESC_YA7256AA	SRR25183528	SAMN36349280	JAUKIG000000000
We361_11	ESC_ZA2016AA	SRR25183527	SAMN36349281	JAUKIF000000000
Wo393_01	ESC_ZA2031AA	SRR25183526	SAMN36349282	JAUKIE000000000
Wo393_03	ESC_YA7221AA	SRR25183525	SAMN36349283	JAUKID000000000
